# Supplementary material for: A comprehensive synthetic library of poly-N-acetyl glucosamines enabled vaccine against lethal challenges of Staphylococcus aureus
Source: Nat Commun. 2024 Apr 24;15:3420. doi: 10.1038/s41467-024-47457-4 (PMC11043332; doi:10.1038/s41467-024-47457-4)
Supplement: Supplementary file 4 — Source Data [file 41467_2024_47457_MOESM4_ESM.xlsx]

## Sheet: Figure 5A
				EC50 anti-PNAG IgG titers
		mQb-PNAG0	TTHc-PNAG0	Admix mQb + PNAG 0	mQb-PNAG10	mQb-PNAG 26	Pre-immune
		4.9861	3.4958	3.0689	5.494	5.558	3
		4.8861	3.9122	3	5.341	5.117	3
		5.0713	3.5221	3	5.415	5.2697	3
		4.8203	3.6376	3	5.1158	5.603	3
		4.6293	3.8228	3	5.041	5.233	3

## Sheet: Figure 5B
				Days post priming	EC50 anti-PNAG0 IgG titers
				0	100	100	100	100	100
				7	129	175	356	75	1009
				21	1309	470	10495	13646	9376
				35	96850	76931	117842	66115	42589
				49	459198	130017	187068	391742	107399
				120	16749	129718	21478	120781	162555
				180	1300	1786	1114	36475	12972
				360	1109	940	492	2773	1309
				367	83368	110408	49774	137088	175388
				655		1483		1663	581
				662		59293		111944	21038

## Sheet: Figure 6A
			5 Ac					4 Ac					3 Ac					2 Ac					1 Ac					0 Ac
		PNAG 31 (11111)	79.9174	82.9907	80.2649	83.2696	86.3215
		PNAG 23 (10111)						0.842601	2.39152	0.908231	2.79599	8.72262
		PNAG 27 (11011)						22.3579	38.3167	22.2706	41.5574	42.8393
		PNAG 29 (11101)						43.5867	51.7642	41.3245	55.5373	66.9132
		PNAG 15 (01111)						69.257	72.3052	65.1466	75.0273	77.32
		PNAG 30 (11110)						100	100	100	100	100
		PNAG 19 (10011)											0.0409361	0.174911	0.13245	0.191257	0.870555
		PNAG 25 (11001)											0.494644	1.61555	0.548723	1.8306	8.58037
		PNAG 21 (10101)											2.83482	3.98639	2.97067	4.84517	7.24893
		PNAG 22 (10110)											1.21103	3.58409	1.30558	4.0255	15.7269
		PNAG 7 (00111)											0.96882	3.52049	0.964995	3.96175	16.9388
		PNAG 11 (01011)											9.73255	18.1113	9.9527	18.8525	35.3343
		PNAG 28 (11100)											20.0007	36.927	20.4352	39.7268	60.4324
		PNAG 14 (01110)											23.1698	43.1745	22.9896	46.2841	51.7724
		PNAG 13 (01101)												41.1344		43.7887
		PNAG 26 (11010)											83.5062	87.3046	81.9111	87.3497	92.256
		PNAG 18 (10010)																0.020468	0.0588338	0.037843	0.0637523	0.204836
		PNAG 3 (00011)																0.0579928	0.203533	0.13245	0.191257	0.910384
		PNAG 17 (10001)																0.0409361	0.0508833	0.13245	0.0637523	1.32006
		PNAG 6 (00110)																0.136454	0.343462	0.208136	0.391621	2.77667
		PNAG 9 (01001)																0.0955175	0.131979	0	0.127505	4.29587
		PNAG 24 (11000)																0.242205	0.513603	0.264901	0.591985	3.97155
		PNAG 5 (00101)																2.46299	3.61272	2.63008	4.05282	14.7539
		PNAG 20 (10100)																1.71249	6.7484	1.87323	7.52277	20.8592
		PNAG 12 (01100)																14.1298	20.3899	14.6641	20.4189	39.5846
		PNAG 10 (01010)																35.3722	36.2464	34.3614	38.2149	68.825
		PNAG 1 (00001)																					0.020468	0.0365724	0.13245	0.0637523	0.165007
		PNAG 4 (00100)																					0.020468	0.0508833	0.113529	0.0637523	0.267425
		PNAG 16 (10000)																					0.020468	0.104947	0.13245	0.127505	0.500711
		PNAG 2 (00010)																					0.0886948	0.00477031	0.13245	0	1.24609
		PNAG 8 (01000)																					0.0409361	0.0779151	0.13245	0.100182	1.3542
		PNAG 0 (00000)																										0	0	0.0756859	0	0

## Sheet: Figure 6B
		A	0.392823	0.270155	0.400822	0.261307	0.241764
		B	0.959094	0.924155	0.953047	0.916713	0.777699
		C	0.406178	0.442113	0.405907	0.444008	0.368809
		D	0.665473	0.490314	0.66243	0.474739	0.446728
		E	-0.0916511	-0.0231481	-0.101009	-0.0128113	-0.10482

## Sheet: Figure 7A
			mQb-PNAG 0	mQb-PNAG10	mQb-PNAG26	Pre-immune
			5.26351	5.18451	5.52196	3
			5.01621	5.39703	5.03232	3

## Sheet: Figure 7B
			mQ carrier only				mQ-PNAG0				mQ-PNAG10				mQ-PNAG26				5GlcNH2-TT				Normal Human Sera
			Mean	+Error	-Error		Mean	+Error	-Error		Mean	+Error	-Error		Mean	+Error	-Error		Mean	+Error	-Error		Mean	+Error	-Error
			0	0	0		3.5	0.1	0.1		5.9	0.4	0.3		7.7	0.6	0.4		2.7	0.2	0.1		2.8	0.3	0.2

## Sheet: Figure 7C
			Sample =	Naïve		Naïve		Naïve			24103		24103		24103			24104		24104		24104			24105		24105		24105			24106		24106		24106			24107		24107		24107			24108		24108
			Concentration (ug/mL) =	1:50,000		1:500,000		1:5,000,000			1:50,000		1:500,000		1:5,000,000			1:50,000		1:500,000		1:5,000,000			1:50,000		1:500,000		1:5,000,000			1:50,000		1:500,000		1:5,000,000			1:50,000		1:500,000		1:5,000,000			1:50,000		1:500,000
			Buffer =	1% BSA/PBST		1% BSA/PBST		1% BSA/PBST			1% BSA/PBST		1% BSA/PBST		1% BSA/PBST			1% BSA/PBST		1% BSA/PBST		1% BSA/PBST			1% BSA/PBST		1% BSA/PBST		1% BSA/PBST			1% BSA/PBST		1% BSA/PBST		1% BSA/PBST			1% BSA/PBST		1% BSA/PBST		1% BSA/PBST			1% BSA/PBST		1% BSA/PBST
			person carrying out exp =	Nick O'Brien		Nick O'Brien		Nick O'Brien			Nick O'Brien		Nick O'Brien		Nick O'Brien			Nick O'Brien		Nick O'Brien		Nick O'Brien			Nick O'Brien		Nick O'Brien		Nick O'Brien			Nick O'Brien		Nick O'Brien		Nick O'Brien			Nick O'Brien		Nick O'Brien		Nick O'Brien			Nick O'Brien		Nick O'Brien
			Date of experiment =	2022-02-08		2022-02-08		2022-02-08			2022-02-08		2022-02-08		2022-02-08			2022-02-08		2022-02-08		2022-02-08			2022-02-08		2022-02-08		2022-02-08			2022-02-08		2022-02-08		2022-02-08			2022-02-08		2022-02-08		2022-02-08			2022-02-08		2022-02-08
			Array version =	873		873		873			873		873		873			873		873		873			873		873		873			873		873		873			873		873		873			873		873
			Batch =	B		B		B			B		B		B			B		B		B			B		B		B			B		B		B			B		B		B			B		B
			Slide # =	15		16		17			15		15		15			15		15		15			16		16		16			16		16		16			17		17		17			17		17
			Block =	4		4		4			1		2		3			5		6		7			1		2		3			5		6		7			1		2		3			5		6
			Pin =	4,5,6		4,5,6		4,5,6			1,2,3		4,5,6		1,2,3			1,2,3		4,5,6		1,2,3			1,2,3		4,5,6		1,2,3			1,2,3		4,5,6		1,2,3			1,2,3		4,5,6		1,2,3			1,2,3		4,5,6
				Green (IgG)	Red (IgM)	Green (IgG)	Red (IgM)	Green (IgG)	Red (IgM)		Green (IgG)	Red (IgM)	Green (IgG)	Red (IgM)	Green (IgG)	Red (IgM)		Green (IgG)	Red (IgM)	Green (IgG)	Red (IgM)	Green (IgG)	Red (IgM)		Green (IgG)	Red (IgM)	Green (IgG)	Red (IgM)	Green (IgG)	Red (IgM)		Green (IgG)	Red (IgM)	Green (IgG)	Red (IgM)	Green (IgG)	Red (IgM)		Green (IgG)	Red (IgM)	Green (IgG)	Red (IgM)	Green (IgG)	Red (IgM)		Green (IgG)	Red (IgM)	Green (IgG)	Red (IgM)
Family	Abbreviation	a873	Description
Blood Group A	2'F-A type 2-Sp - 05	253	GalNAca1-3[Fuca1-2]Galb1-4[Fuca1-3]GlcNAcb-Sp-BSA	0	0	0	0	0	0		0	0	0	0	0	0		0	0	0	0	0	0		0	0	0	0	0	0		0	0	0	0	0	0		0	0	0	0	0	0		0	0	0	0
Blood Group A	2'F-A type 2-Sp - 13	35	GalNAca1-3[Fuca1-2]Galb1-4[Fuca1-3]GlcNAcb-Sp-BSA	0	0	0	0	0	0		0	0	0	0	0	0		0	0	0	0	0	0		10.5	0	0	0	0	0		0	0	0	0	0	0		0	0	0	0	0	0		0	0	0	0
Blood Group A	A tetra type 1-Sp - 05	265	GalNAca1-3[Fuca1-2]Galb1-3GlcNAcb-Sp-BSA	0	0	0	0	0	0		0	0	0	0	0	0		0	0	0	0	0	0		0	0	0	0	0	0		0	0	0	0	0	0		0	0	0	0	0	0		0	0	0	0
Blood Group A	A tetra type 1-Sp - 15	243	GalNAca1-3[Fuca1-2]Galb1-3GlcNAcb-Sp-BSA	0	0	0	0	0	0		0	0	0	0	0	0		0	0	0	0	0	0		0	0	0	0	0	0		0	0	0	0	0	0		0	0	0	0	0	0		0	0	0	0
Blood Group A	A tetra type 2-Sp - 05	334	GalNAca1-3[Fuca1-2]Galb1-4GlcNAcb-Sp-BSA	0	0	0	0	0	0		0	0	0	0	0	0		0	0	0	0	0	0		0	0	0	0	0	0		0	0	0	0	0	0		0	0	0	0	0	0		0	0	0	0
Blood Group A	A tetra type 2-Sp - 07	277	GalNAca1-3[Fuca1-2]Galb1-4GlcNAcb-Sp-BSA	0	0	0	0	0	0		0	0	0	0	0	0		0	0	0	0	0	0		0	0	0	0	0	0		0	0	0	0	0	0		0	0	0	0	0	0		0	0	0	0
Blood Group A	A tetra type 2-Sp - 17	248	GalNAca1-3[Fuca1-2]Galb1-4GlcNAcb-Sp-BSA	0	0	0	0	0	0		0	0	0	0	0	0		0	0	0	0	0	0		0	0	0	0	0	0		0	0	0	0	0	0		0	0	0	0	0	0		0	0	0	0
Blood Group A	Adi - 04	115	GalNAca1-3Galb-BSA	0	0	0	0	0	0		0	0	0	0	0	0		0	0	0	0	0	0		0	0	0	0	0	0		0	0	0	0	0	0		0	0	0	0	0	0		0	0	0	0
Blood Group A	Adi - 17	18	GalNAca1-3Galb-BSA	0	0	0	0	0	0		0	0	0	0	0	0		0	0	0	0	0	0		0	0	0	0	0	0		0	0	0	0	0	0		0	0	0	0	0	0		0	0	0	0
Blood Group A	A-LeB hexa - 06	213	GalNAca1-3(Fuca1-2)Galb1-3(Fuca1-4)GlcNAcb1-3Galb1-BSA	0	0	0	0	0	0		0	0	0	0	0	0		0	0	0	0	0	0		0	0	0	0	0	0		0	0	0	0	0	0		0	0	0	0	0	0		0	0	0	0
Blood Group A	BG-A -19	44	GalNAca1-3(Fuca1-2)Galb- -BSA	0	0	0	0	0	0		0	0	0	0	0	0		0	0	0	0	0	0		0	0	0	0	0	0		0	0	0	0	0	0		0	0	0	0	0	0		0	0	0	0
Blood Group A	BG-A1- 05	99	GalNAca1-3(Fuca1-2)Galb1-3GlcNAcb1-3Galb1-4(Glc)-APD-HSA	0	0	0	0	0	0		0	0	0	0	0	0		0	0	0	0	0	0		0	0	0	0	0	0		0	0	0	0	0	0		0	0	0	0	0	0		0	0	0	0
Blood Group A	BG-A1-04	67	GalNAca1-3(Fuca1-2)Galb1-3GlcNAcb1-linker-BSA	0	0	0	0	0	0		0	0	0	0	0	0		0	0	0	0	0	0		0	0	0	0	0	0		0	0	0	0	0	0		0	0	0	0	0	0		0	0	0	0
Blood Group A	BG-A1-12	68	GalNAca1-3(Fuca1-2)Galb1-3GlcNAcb1-linker-BSA	0	0	0	0	0	0		0	0	0	0	0	0		0	0	0	0	0	0		0	0	0	0	0	0		0	0	0	0	0	0		0	0	0	0	0	0		0	0	0	0
Blood Group A	BG-A2-04	69	GalNAca1-3(Fuca1-2)Galb1-4GlcNAcb1-linker-BSA	0	0	0	0	0	0		0	0	0	0	0	0		0	0	0	0	0	0		0	0	0	0	0	0		0	0	0	0	0	0		0	0	0	0	0	0		0	0	0	0
Blood Group A	BG-A2-16	70	GalNAca1-3(Fuca1-2)Galb1-4GlcNAcb1-linker-BSA	0	0	0	0	0	0		0	0	0	0	0	0		0	0	0	0	0	0		0	0	0	0	0	0		0	0	0	0	0	0		0	0	0	0	0	0		0	0	0	0
Blood Group A	BG-A3-04	60	GalNAca1-3(Fuca1-2)Galb1-3GalNAcα1-linker-BSA	0	0	0	0	0	0		0	0	0	0	0	0		0	0	0	0	0	0		0	0	0	0	0	0		0	0	0	0	0	0		0	0	0	0	0	0		0	0	0	0
Blood Group A	BG-A3-14	58	GalNAca1-3(Fuca1-2)Galb1-3GalNAcα1-linker-BSA	0	0	0	0	0	0		0	0	0	0	0	0		0	0	0	0	0	0		0	0	0	0	0	0		0	0	0	0	0	0		0	0	0	0	0	0		0	0	0	0
Blood Group A	BG-A4-05	62	GalNAca1-3(Fuca1-2)Galb1-3GalNAcb1-linker-BSA	0	0	0	0	0	0		0	0	0	0	0	0		0	0	0	0	0	0		0	0	0	0	0	0		0	0	0	0	0	0		0	0	0	0	0	0		0	0	0	0
Blood Group A	BG-A4-14	63	GalNAca1-3(Fuca1-2)Galb1-3GalNAcb1-linker-BSA	0	0	0	0	0	0		0	0	0	0	0	0		0	0	0	0	0	0		0	0	0	0	0	0		0	0	0	0	0	0		0	0	0	0	0	0		0	0	0	0
Blood Group A	BG-A5-05	337	GalNAca1-3(Fuca1-2)Galb1-3Galb1-linker-BSA	0	0	0	0	0	0		0	0	0	0	0	0		0	0	0	0	0	0		0	0	0	0	0	0		0	0	0	0	0	0		0	0	0	0	0	0		0	0	0	0
Blood Group A	BG-A5-16	351	GalNAca1-3(Fuca1-2)Galb1-3Galb1-linker-BSA	0	0	0	0	0	0		0	0	0	0	0	0		0	0	0	0	0	0		0	0	0	0	0	0		0	0	0	0	0	0		0	0	0	0	0	0		0	0	0	0
Blood Group A	BG-A6-04	343	GalNAca1-3(Fuca1-2)Galb1-4Glcb1-linker-BSA	0	0	0	0	0	0		0	0	0	0	0	0		0	0	0	0	0	0		0	0	0	0	0	0		0	0	0	0	0	0		0	0	0	0	0	0		0	0	0	0
Blood Group A	BG-A6-23	344	GalNAca1-3(Fuca1-2)Galb1-4Glcb1-linker-BSA	0	0	0	0	0	0		0	0	0	0	0	0		0	0	0	0	0	0		0	0	0	0	0	0		0	0	0	0	0	0		0	0	0	0	0	0		0	0	0	0
Blood Group A	Globo A - 03	94	GalNAca1-3(Fuca1-2)Galb1-3GalNAcb1-3Gala1-4Galb1-BSA	0	0	0	0	0	0		0	0	0	0	0	0		0	0	0	0	0	0		0	0	0	0	0	0		0	0	0	0	0	0		0	0	0	0	0	0		0	0	0	0
Blood Group A	Globo A - 09	294	GalNAca1-3(Fuca1-2)Galb1-3GalNAcb1-3Gala1-4Galb1-BSA	0	0	0	0	0	0		0	0	0	0	0	0		0	0	0	0	0	0		0	0	0	0	0	0		0	0	0	0	0	0		0	0	0	0	0	0		0	0	0	0
Blood Group B	2'F-B type 2-Sp - 03	333	Gala1-3[Fuca1-2]Galb1-4[Fuca1-3]GlcNAcb-Sp-BSA	0	0	0	0	0	0		0	0	0	0	0	0		0	0	0	0	0	0		0	0	0	0	0	0		0	0	0	0	0	0		0	0	0	0	0	0		0	0	0	0
Blood Group B	2'F-B type 2-Sp - 07	92	Gala1-3[Fuca1-2]Galb1-4[Fuca1-3]GlcNAcb-Sp-BSA	0	0	0	0	0	0		0	0	0	0	0	0		0	0	0	0	0	0		0	0	0	0	0	0		0	0	0	0	0	0		0	0	0	0	0	0		0	0	0	0
Blood Group B	2'F-B type 2-Sp - 15	267	Gala1-3[Fuca1-2]Galb1-4[Fuca1-3]GlcNAcb-Sp-BSA	0	0	0	0	0	0		0	0	0	0	0	0		0	0	0	0	0	0		0	0	0	0	0	0		0	0	0	0	0	0		0	0	0	0	0	0		0	0	0	0
Blood Group B	B tetra type 1-Sp - 04	276	Gala1-3[Fuca1-2]Galb1-3GlcNAcb-Sp-BSA	0	0	0	0	0	0		0	0	0	0	0	0		0	0	0	0	0	0		0	0	0	0	0	0		0	0	0	0	0	0		0	0	0	0	0	0		0	0	0	0
Blood Group B	B tetra type 1-Sp - 16	226	Gala1-3[Fuca1-2]Galb1-3GlcNAcb-Sp-BSA	0	0	0	0	0	0		0	0	0	0	0	0		0	0	0	0	0	0		0	0	0	0	0	0		0	0	0	0	0	0		0	0	0	0	0	0		0	0	0	0
Blood Group B	B tetra type 2-Sp - 05	335	Gala1-3[Fuca1-2]Galb1-4GlcNAcb-Sp-BSA	0	0	0	0	0	0		0	0	0	0	0	0		0	0	0	0	0	0		0	0	0	0	0	0		0	0	0	0	0	0		0	0	0	0	0	0		0	0	0	0
Blood Group B	B tetra type 2-Sp - 07	235	Gala1-3[Fuca1-2]Galb1-4GlcNAcb-Sp-BSA	0	0	0	0	0	0		0	0	0	0	0	0		0	0	0	0	0	0		0	0	0	0	0	0		0	0	0	0	0	0		0	0	0	0	0	0		0	0	0	0
Blood Group B	B tetra type 2-Sp - 20	269	Gala1-3[Fuca1-2]Galb1-4GlcNAcb-Sp-BSA	0	0	0	0	0	0		0	0	0	0	0	0		0	0	0	0	0	0		0	0	0	0	0	0		0	0	0	0	0	0		0	0	0	0	0	0		0	0	0	0
Blood Group B	BG-B (Dextra) - 13	101	Gala1-3(Fuca1-2)Galb-BSA [BG-B] from Dextra	0	0	0	0	0	0		0	0	0	0	0	0		0	0	0	0	0	0		0	0	0	0	0	0		0	0	0	0	0	0		0	0	0	0	0	0		0	0	0	0
Blood Group B	BG-B1-05	66	Gala1-3(Fuca1-2)Galb1-3GlcNAcb1-linker-BSA	0	0	0	0	0	0		0	0	0	0	0	0		0	0	0	0	0	0		0	0	0	0	0	0		0	0	0	0	0	0		0	0	0	0	0	0		0	0	0	0
Blood Group B	BG-B1-15	72	Gala1-3(Fuca1-2)Galb1-3GlcNAcb1-linker-BSA	0	0	0	0	0	0		0	0	0	0	0	0		0	0	0	0	0	0		0	0	0	0	0	0		0	0	0	0	0	0		0	0	0	0	0	0		0	0	0	0
Blood Group B	BG-B2-03	64	Gala1-3(Fuca1-2)Galb1-4GlcNAcb1-linker-BSA	0	0	0	0	0	0		0	0	0	0	0	0		0	0	0	0	0	0		0	0	0	0	0	0		0	0	0	0	0	0		0	0	0	0	0	0		0	0	0	0
Blood Group B	BG-B2-17	73	Gala1-3(Fuca1-2)Galb1-4GlcNAcb1-linker-BSA	0	0	0	0	0	0		0	0	0	0	0	0		0	0	0	0	0	0		0	0	0	0	0	0		0	0	0	0	0	0		0	0	0	0	0	0		0	0	0	0
Blood Group B	BG-B3-05	65	Gala1-3(Fuca1-2)Galb1-3GalNAcα1-linker-BSA	0	0	0	0	0	0		0	0	0	0	0	0		0	0	0	0	0	0		0	0	0	0	0	0		0	0	0	0	0	0		0	0	0	0	0	0		0	0	0	0
Blood Group B	BG-B3-17	71	Gala1-3(Fuca1-2)Galb1-3GalNAcα1-linker-BSA	0	0	0	0	0	0		0	0	0	0	0	0		0	0	0	0	0	0		0	0	0	0	0	0		0	0	0	0	0	0		0	0	0	0	0	0		0	0	0	0
Blood Group B	BG-B4-06	61	Gala1-3(Fuca1-2)Galb1-3GalNAcb1-linker-BSA	0	0	0	0	0	0		0	0	0	0	0	0		0	0	0	0	0	0		0	0	0	0	0	0		0	0	0	0	0	0		0	0	0	0	0	0		0	0	0	0
Blood Group B	BG-B4-High	59	Gala1-3(Fuca1-2)Galb1-3GalNAcb1-linker-BSA	0	0	0	0	0	0		0	0	0	0	0	0		0	0	0	0	0	0		0	0	0	0	0	0		0	0	0	0	0	0		0	0	0	0	0	0		0	0	0	0
Blood Group B	BG-B5-04	339	Gala1-3(Fuca1-2)Galb1-3Galb1-linker-BSA	0	0	0	0	0	0		0	0	0	0	0	0		0	0	0	0	0	0		0	0	0	0	0	0		0	0	0	0	0	0		0	0	0	0	0	0		0	0	0	0
Blood Group B	BG-B5-17	340	Gala1-3(Fuca1-2)Galb1-3Galb1-linker-BSA	0	0	0	0	0	0		0	0	0	0	0	0		0	0	0	0	0	0		0	0	0	0	0	0		0	0	0	0	0	0		0	0	0	0	0	0		0	0	0	0
Blood Group B	BG-B6- 03	347	Gala1-3(Fuca1-2)Galb1-4Glcb1-linker-BSA	0	0	0	0	0	0		0	0	0	0	0	0		0	0	0	0	0	0		0	0	0	0	0	0		0	0	0	0	0	0		0	0	0	0	0	0		0	0	0	0
Blood Group B	BG-B6-15	348	Gala1-3(Fuca1-2)Galb1-4Glcb1-linker-BSA	0	0	0	0	0	0		0	0	0	0	0	0		0	0	0	0	0	0		0	0	0	0	0	0		0	0	0	0	0	0		0	0	0	0	0	0		0	0	0	0
Blood Group B	Globo B - 05	106	Gala1-3(Fuca1-2)Galb1-3GalNAcb1-3Gala1-4Galb1-BSA	0	0	0	0	0	0		0	0	0	0	0	0		0	0	0	0	0	0		0	0	0	0	0	0		0	0	0	0	0	0		0	0	0	0	0	0		0	0	0	0
Blood Group B	Globo B - 12	112	Gala1-3(Fuca1-2)Galb1-3GalNAcb1-3Gala1-4Galb1-BSA	0	0	0	0	0	0		0	0	0	0	0	0		0	0	0	0	0	0		0	0	0	0	0	0		0	0	0	0	0	0		0	0	0	0	0	0		0	0	0	0
Blood Group H	2'FucLac (BG-H6) - 07	181	Fuca1-2Galb1-4Glc-BSA	0	0	0	0	0	0		0	0	0	0	0	0		0	0	0	0	0	0		0	0	0	0	0	0		244.5	0	0	0	0	0		0	0	0	0	0	0		0	0	0	0
Blood Group H	6'Neu5Ac-LNF V - 12	193	Fuca1-2Galb1-3(Neu5Aca2-6)GlcNAcb1-3Galb1-APD-HSA	0	0	0	0	0	0		0	0	0	0	0	0		0	0	0	0	0	0		0	0	0	0	0	0		0	0	0	0	0	0		0	0	0	0	0	0		0	0	0	0
Blood group H	BG-H di	586	Fuca1-2Galb-BSA	0	0	0	0	0	0		0	0	0	0	0	0		0	0	0	0	0	0		0	0	0	0	0	0		0	0	0	0	0	0		0	0	0	0	0	0		0	0	0	0
Blood Group H	BG-H1- 06	137	Fuca1-2Galb1-3GlcNAcb1-linker-BSA	0	0	0	0	0	0		0	0	0	0	0	0		0	0	0	0	0	0		0	0	0	0	0	0		0	0	0	0	0	0		0	0	0	0	0	0		0	0	0	0
Blood Group H	BG-H1-10	342	Fuca1-2Galb1-3GlcNAcb1-linker-BSA	0	0	0	0	0	0		0	0	0	0	0	0		0	0	0	0	0	0		0	0	0	0	0	0		0	0	0	0	0	0		0	0	0	0	0	0		0	0	0	0
Blood Group H	BG-H1-Lac- 20 (LNF I)	36	Fuca1-2Galb1-3GlcNAcb1-3Galb1-4Glcb–APD-HSA	0	0	0	0	0	0		0	0	0	0	0	0		0	0	0	0	0	0		0	0	0	0	0	0		0	0	0	0	0	0		0	0	0	0	0	0		0	0	0	0
Blood Group H	BG-H2 - 16	246	Fuca1-2Galb1-4GlcNAcb-HSA	0	0	0	0	0	0		0	0	0	0	0	0		0	0	0	0	0	0		0	0	0	0	0	0		0	0	0	0	0	0		0	0	0	0	0	0		0	0	0	0
Blood Group H	BG-H2- 06	138	Fuca1-2Galb1-4GlcNAcb1-linker-BSA	0	0	0	0	0	0		0	0	0	0	0	0		0	0	0	0	0	0		0	0	0	0	0	0		0	0	0	0	0	0		0	0	0	0	0	0		0	0	0	0
Blood Group H	BG-H2- 12	139	Fuca1-2Galb1-4GlcNAcb1-linker-BSA	0	0	0	0	0	0		0	0	0	0	0	0		0	0	0	0	0	0		0	0	0	0	0	0		0	0	0	0	0	0		570	0	0	0	0	0		0	0	0	0
Blood Group H	BG-H3- 04	100	Fuca1-2Galb1-3GalNAcα1-linker-BSA	0	0	0	0	0	0		0	0	0	0	0	0		0	0	0	0	0	0		0	0	0	0	0	0		0	0	0	0	0	0		0	0	0	0	0	0		0	0	0	0
Blood Group H	BG-H3- 14	140	Fuca1-2Galb1-3GalNAcα1-linker-BSA	0	0	0	0	0	0		0	0	0	0	0	0		0	0	0	0	0	0		0	0	0	0	0	0		0	0	0	0	0	0		0	0	0	0	0	0		0	0	0	0
Blood Group H	BG-H4- 04	98	Fuca1-2Galb1-3GalNAcb1-linker-BSA	0	0	0	0	0	0		0	0	0	0	0	0		0	0	0	0	0	0		0	0	0	0	0	0		0	0	0	0	0	0		0	0	0	0	0	0		0	0	0	0
Blood Group H	BG-H4- 15	105	Fuca1-2Galb1-3GalNAcb1-linker-BSA	0	0	0	0	0	0		0	0	0	0	0	0		0	0	0	0	0	0		0	0	0	0	0	0		0	0	0	0	0	0		0	0	0	0	0	0		0	0	0	0
Blood Group H	BG-H5-04	345	Fuca1-2Galb1-3Galb1-linker-BSA	0	0	0	0	0	0		0	0	0	0	0	0		0	0	0	0	0	0		0	0	0	0	0	0		0	0	0	0	0	0		0	0	0	0	0	0		0	0	0	0
Blood Group H	BG-H5-19	346	Fuca1-2Galb1-3Galb1-linker-BSA	0	0	0	0	0	0		0	0	0	0	0	0		0	0	0	0	0	0		0	0	0	0	0	0		0	0	0	0	0	0		0	0	0	0	0	0		0	0	0	0
Blood Group H	BG-H6-05	349	Fuca1-2Galb1-4Glcb1-linker-BSA	0	0	0	0	0	0		0	0	0	0	0	0		0	0	0	0	0	0		0	0	0	0	0	0		0	0	0	0	0	0		0	0	0	0	0	0		0	0	0	0
Blood Group H	BG-H6-21	350	Fuca1-2Galb1-4Glcb1-linker-BSA	0	0	0	0	0	0		0	0	0	0	0	0		0	0	0	0	0	0		0	0	0	0	0	0		0	0	0	0	0	0		0	0	0	0	0	0		0	0	0	0
Blood Group H	Globo H - 03	110	Fuca1-2Galb1-3GalNAcb1-3Gala1-4Galb1-BSA	0	0	0	0	0	0		0	0	0	0	0	0		0	0	0	0	0	0		0	0	0	0	0	0		0	0	0	0	0	0		0	0	0	0	0	0		0	0	0	0
Blood Group H	Globo H - 10	293	Fuca1-2Galb1-3GalNAcb1-3Gala1-4Galb1-BSA	0	0	0	0	0	0		0	0	0	0	0	0		0	0	0	0	0	0		0	0	0	0	0	0		0	0	0	0	0	0		0	0	0	0	0	0		0	0	0	0
Blood Group H	isoglobo-H analogue type 1-05	822	Fucα1-2Galβ1-3GlcNAcβ1-3Galα1-3Galβ1-	0	0	0	0	0	0		0	0	0	0	0	0		0	0	0	0	0	0		0	0	0	0	0	0		0	0	0	0	0	0		0	0	0	0	0	0		0	0	0	0
Blood Group H	isoglobo-H analogue type 2-07	825	Fucα1-2Galβ1-4GlcNAcβ1-3Galα1-3Galβ1-	0	0	0	0	0	0		0	0	0	0	0	0		0	0	0	0	0	0		0	0	0	0	0	0		0	0	0	0	0	0		0	0	0	0	0	0		0	0	0	0
Blood Group H	MFLNH I - 11	217	Galb1-4GlcNAcb1-6 (Fuca1-2Galb1-3GlcNAcb1-3)Galb1-BSA	0	0	0	0	0	0		0	0	0	0	0	0		0	0	0	0	0	0		0	0	0	0	0	0		0	0	0	0	0	0		0	0	0	0	0	0		0	0	0	0
Blood Group H	MSMFLNH I - 11	212	Neu5Aca2-6Galb1-4GlcNAcb1-6 (Fuca1-2Galb1-3GlcNAcb1-3)Galb1-BSA	0	0	0	0	0	0		0	0	0	0	0	0		0	0	0	0	0	0		0	0	0	0	0	0		0	0	0	0	0	0		0	0	0	0	0	0		0	0	0	0
Blood Group H	TFiLNO(1-2,1-2,1-3) - 04	220	Fuca1-2Galb1-3GlcNAcb1-3Galb1-4(Fuca1-3)GlcNAcb1-6(Fuca1-2Galb1-3GlcNAcb1-3)Galb-BSA (mixed with other stuff by MS)	0	0	0	0	0	0		0	0	0	0	0	0		0	0	0	0	0	0		0	0	0	0	0	0		0	0	0	0	0	0		0	0	0	0	0	0		0	0	0	0
Blood Group H	TFiLNO(1-2,1-2,1-4) - 06	300	Fuca1-2Galb1-3GlcNAcb1-3Galb1-4GlcNAcb1-6[Fuca1-2Galb1-3(Fuca1-4)GlcNAcb1-3]Galb-BSA	0	0	0	0	0	0		0	0	0	0	0	0		0	0	0	0	0	0		0	0	0	0	0	0		0	0	0	0	0	0		0	0	0	0	0	0		0	0	0	0
Blood Group H related	Globo H analogue type 1-04	609	Fuca1-2Galb1-3GlcNAcb1-3Gala1-4Galb-	0	0	0	0	0	0		0	0	0	0	0	0		0	0	0	0	0	0		0	0	0	0	0	0		0	0	0	0	0	0		0	0	0	0	0	0		0	0	0	0
Blood Group H related	Globo H analogue type 1-10	604	Fuca1-2Galb1-3GlcNAcb1-3Gala1-4Galb-	0	0	0	0	0	0		0	0	0	0	0	0		0	0	0	0	0	0		0	0	0	0	0	0		0	0	0	0	0	0		0	0	0	0	0	0		0	0	0	0
Blood Group H related	Globo H analogue type 2-03	599	Fuca1-2Galb1-4GlcNAcb1-3Gala1-4Galb-	0	0	0	0	0	0		0	0	0	0	0	0		0	0	0	0	0	0		0	0	0	0	0	0		0	0	0	0	0	0		0	0	0	0	0	0		0	0	0	0
Blood Group H related	Globo H analogue type 2-10	611	Fuca1-2Galb1-4GlcNAcb1-3Gala1-4Galb-	0	0	0	0	0	0		0	0	0	0	0	0		0	0	0	0	0	0		0	0	0	0	0	0		0	0	0	0	0	0		0	0	0	0	0	0		0	0	0	0
carb-Fuc	Fuc-a - 04	130	Fuc-a - BSA	0	0	0	0	0	0		0	0	0	0	0	0		0	0	0	0	0	0		0	0	0	0	0	0		0	0	0	0	0	0		0	0	0	0	0	0		0	0	0	0
carb-Fuc	Fuc-a - 22	11	Fuc-a - BSA	0	0	0	0	0	0		0	0	0	0	0	0		0	0	0	0	0	0		0	0	0	0	0	0		0	0	0	0	0	0		0	0	0	0	0	0		0	0	0	0
carb-Gal	Gal-a- 24	14	Gal-a - BSA	0	0	0	0	0	0		0	0	0	0	0	0		0	0	0	0	0	0		0	0	0	0	0	0		0	0	0	0	0	0		0	69	0	0	0	0		0	0	0	0
carb-Gal	Gal-b- 21	15	Gal-b - BSA	0	0	0	0	0	0		0	0	0	0	0	0		0	0	0	0	0	0		0	0	0	0	0	0		0	0	0	0	0	0		0	0	0	0	0	0		0	0	0	0
carb-Gal	Gal-BSA-21	673	Gal-BSA-21 (dorothy)	0	0	0	0	0	0		0	0	0	0	0	0		0	0	0	0	0	0		0	0	0	0	0	0		0	0	0	0	0	0		0	0	0	0	0	0		0	0	0	0
carb-GalNAc	GalNAc-a - 04	113	GalNAc-a - BSA	0	0	0	0	0	0		0	0	0	0	0	0		0	0	0	0	0	0		0	0	0	0	0	0		0	0	0	0	0	0		0	0	0	0	0	0		0	0	0	0
carb-GalNAc	GalNAc-a - 22	5	GalNAc-a - BSA	0	0	0	0	0	0		0	0	0	0	0	0		0	0	0	0	0	0		0	0	0	0	0	0		0	0	0	0	0	0		0	0	0	0	0	0		0	0	0	0
carb-GalNAc	GalNAca1-6Galb - 04	114	GalNAca1-6Galb-BSA	0	0	0	0	0	0		0	0	0	0	0	0		0	0	0	0	0	0		0	0	0	0	0	0		0	0	0	0	0	0		0	0	0	0	0	0		0	0	0	0
carb-GalNAc	GalNAca1-6Galb - 22	17	GalNAca1-6Galb-BSA	0	0	0	0	0	0		0	0	0	0	0	0		0	0	0	0	0	0		0	0	0	0	0	0		0	0	0	0	0	0		0	0	0	0	0	0		0	0	0	0
carb-GalNAc	GalNAca-phenyl amide- high	719	GalNAca-O-phenyl-amide linked	0	0	0	0	0	0		0	0	0	0	0	0		0	0	0	0	0	0		0	0	0	0	0	0		0	0	0	0	0	0		0	0	0	0	0	0		0	0	0	0
carb-GalNAc	GalNAca-phenyl amide- low	717	GalNAca-O-phenyl-amide linked	0	0	0	0	0	0		0	0	0	0	0	0		0	0	0	0	0	0		0	0	0	0	0	0		0	0	0	0	0	0		0	0	0	0	0	0		0	0	0	0
carb-GalNAc	GalNAca-phenyl Dz- high	729	GalNAca-O-phenyl-diazirine linker	0	0	0	0	0	0		0	0	0	0	0	0		0	0	0	0	0	0		0	0	0	0	0	0		0	0	0	0	0	0		0	0	0	0	0	0		0	0	0	0
carb-GalNAc	GalNAca-phenyl Dz- low	728	GalNAca-O-phenyl-diazirine linker	0	0	0	0	0	0		0	0	0	0	0	0		0	0	0	0	0	0		0	0	0	0	0	0		0	0	0	0	0	0		0	0	0	0	0	0		0	0	0	0
carb-GalNAc	GalNAc-b - 21	9	GalNAc-b - BSA	0	0	0	0	0	0		0	0	0	0	0	0		0	0	0	0	0	0		0	0	0	0	0	0		0	0	0	0	0	0		0	0	0	0	0	0		0	0	0	0
carb-GalNAc	GalNAcb-phenyl amide- high	732	GalNAcb-O-phenyl-amide linked	0	0	0	0	0	0		0	0	0	0	0	0		0	0	0	0	0	0		0	0	0	0	0	0		0	0	0	0	0	0		0	0	0	0	0	0		0	0	0	0
carb-GalNAc	GalNAcb-phenyl amide- low	731	GalNAcb-O-phenyl-amide linked	0	0	0	0	0	0		0	0	0	0	0	0		0	0	0	0	0	0		0	0	0	0	0	0		0	0	0	0	0	0		0	0	0	0	0	0		0	0	0	0
carb-GalNAc	GalNAcb-phenyl Dz- high	713	GalNAcb-O-phenyl-diazirine linker	0	0	0	0	0	0		0	0	0	0	0	0		0	0	0	0	0	0		0	0	0	0	0	0		0	0	0	0	0	0		0	0	0	0	0	0		0	0	0	0
carb-GalNAc	GalNAcb-phenyl Dz- low	715	GalNAcb-O-phenyl-diazirine linker	0	0	0	0	0	0		0	0	0	0	0	0		0	0	0	0	0	0		0	0	0	0	0	0		0	0	0	0	0	0		0	0	0	0	0	0		0	0	0	0
carb-GalNAc	LDN-Sp - 05	323	GalNAcb1-4GlcNAcb-Sp-BSA	0	0	0	0	0	0		0	0	0	0	0	0		0	0	0	0	0	0		0	0	0	0	0	0		0	0	0	0	0	0		0	0	0	0	0	0		0	0	0	0
carb-GalNAc	LDN-Sp - 14	234	GalNAcb1-4GlcNAcb-Sp-BSA	0	0	0	0	0	0		0	0	0	0	0	0		0	0	0	0	0	0		0	0	0	0	0	0		0	0	0	0	0	0		0	0	0	0	0	0		0	0	0	0
carb-Glc	Glc-a - 05	258	Glc-a - BSA	0	0	0	0	0	0		0	0	0	0	0	0		0	0	0	0	0	0		0	0	0	0	0	0		0	0	0	0	0	0		0	0	0	0	0	0		0	0	0	0
carb-Glc	Glc-a - 22	6	Glc-a - BSA	0	0	0	0	0	0		0	0	0	0	0	0		0	0	0	0	0	0		0	0	0	0	0	0		0	0	0	0	0	0		0	0	0	0	0	0		0	0	0	0
Carb-Glc	Glca1-6Glca -05	759	Glca1-6Glca -BSA	0	0	0	0	0	0		0	0	0	0	0	0		0	0	0	0	0	0		0	0	0	0	0	0		0	0	0	0	0	0		0	0	0	0	0	0		0	0	0	0
Carb-Glc	Glca1-6Glca -15	736	Glca1-6Glca -BSA	0	0	0	0	0	0		0	0	0	0	0	0		0	0	0	0	0	0		0	0	0	0	0	0		0	0	0	0	0	0		0	0	0	0	0	0		0	0	0	0
carb-Glc	Glca1-6Glca1-4Glca1-4Glcb - 15	52	Glca1-6Glca1-4Glca1-4Glcb-CETE-BSA	0	0	0	0	0	0		0	0	0	0	0	0		0	0	0	0	0	0		0	0	0	0	0	0		0	0	0	0	0	0		0	0	0	0	0	0		0	0	0	0
Carb-Glc	Glca1-6Glca1-6Glca1-6Glca1-6Glca -09	773	Glca1-6Glca1-6Glca1-6Glca1-6Glca -BSA	0	0	0	0	0	0		0	0	0	0	0	0		0	0	0	0	0	0		10.5	0	0	0	0	0		21	0	0	0	0	0		0	0	0	0	0	0		0	0	0	0
Carb-Glc	Glca1-6Glca1-6Glca1-6Glca1-6Glca1-6Glca -09	809	Glca1-6Glca1-6Glca1-6Glca1-6Glca1-6Glca -BSA	0	0	0	0	0	0		0	0	0	0	0	0		0	0	0	0	0	0		0	0	0	0	0	0		0	0	0	0	0	0		0	0	0	0	0	0		0	0	0	0
carb-Glc	Glc-b - 23	502	Glc-b - BSA	0	0	0	0	0	0		0	0	0	0	0	0		0	0	0	0	0	0		255	0	0	0	0	0		0	0	0	0	0	0		0	0	0	0	0	0		0	0	0	0
carb-Glc	Glcb1-4Glcb1-3Glc - 06	720	Glcb1-4Glcb1-3Glcb1-	0	0	0	0	0	0		0	0	0	0	0	0		0	0	0	0	0	0		0	0	0	0	0	0		0	0	0	0	0	0		0	0	0	0	0	0		0	0	0	0
carb-Glc	Glcb1-4Glcb1-3Glc - 17	691	Glcb1-4Glcb1-3Glcb1-	0	0	0	0	0	0		0	0	0	0	0	0		0	0	0	0	0	0		0	0	0	0	0	0		0	0	0	0	0	0		0	0	0	0	0	0		0	0	0	0
carb-Glc	Glcb1-4Glcb1-4Glc - 04	701	Glcb1-4Glcb1-4Glcb1-	0	0	0	0	0	0		0	0	0	0	0	0		0	0	0	0	0	0		0	0	0	0	0	0		0	0	0	0	0	0		0	0	0	0	0	0		0	0	0	0
carb-Glc	Glcb1-4Glcb1-4Glc - 13	708	Glcb1-4Glcb1-4Glcb1-	0	0	0	0	0	0		0	0	0	0	0	0		0	0	0	0	0	0		0	0	0	0	0	0		0	0	0	0	0	0		0	0	0	0	0	0		0	0	0	0
Carb-Glc	Glcb1-4Manb1 - 05	735	Glcb1-4Manb1 - BSA	0	0	0	0	0	0		0	0	0	0	0	0		0	0	0	0	0	0		0	0	0	0	0	0		0	0	0	0	0	0		0	0	0	0	0	0		0	0	0	0
Carb-Glc	Glcb1-4Manb1 - 15	794	Glcb1-4Manb1 - BSA	0	0	0	0	0	0		0	0	0	0	0	0		25	0	0	0	0	0		49	0	0	0	0	0		54.5	0	0	0	0	0		0	0	0	0	0	0		0	0	0	0
carb-Glc	Isomaltose - 13	30	Glca1-6Glcb-BSA	0	0	0	0	0	0		0	0	0	0	0	0		0	0	0	0	0	0		0	0	0	0	0	0		0	0	0	0	0	0		0	0	0	0	0	0		0	0	0	0
carb-Glc	Isomaltotriose - 05	686	Glca1-6Glca1-6Glca1-	0	0	0	0	0	0		0	0	0	0	0	0		0	0	0	0	0	0		0	0	0	0	0	0		0	0	0	0	0	0		0	0	0	0	0	0		0	0	0	0
carb-Glc	Isomaltotriose - 14	672	Glca1-6Glca1-6Glca1-	0	0	0	0	0	0		0	0	0	0	0	0		0	0	0	0	0	0		0	0	0	0	0	0		0	0	0	0	0	0		0	0	0	0	0	0		0	0	0	0
carb-Glc	maltoheptaose - 04	705	Glca1-4Glca1-4Glca1-4Glca1-4Glca1-4Glca1-4Glca1-	0	0	0	0	0	0		0	0	0	0	0	0		0	0	0	0	0	0		0	0	0	0	0	0		0	0	0	0	0	0		0	0	0	0	0	0		0	0	0	0
carb-Glc	maltoheptaose - 21	677	Glca1-4Glca1-4Glca1-4Glca1-4Glca1-4Glca1-4Glca1-	0	0	0	0	0	0		0	0	0	0	0	0		0	0	0	0	0	0		0	0	0	0	0	0		0	0	0	0	0	0		0	0	0	0	0	0		0	0	0	0
carb-Glc	maltohexaose - 04	687	Glca1-4Glca1-4Glca1-4Glca1-4Glca1-4Glca1-	0	0	0	0	0	0		0	0	0	0	0	0		0	0	0	0	0	0		0	0	0	0	0	0		0	0	0	0	0	0		0	0	0	0	0	0		0	0	0	0
carb-Glc	maltohexaose - 20	710	Glca1-4Glca1-4Glca1-4Glca1-4Glca1-4Glca1-	0	0	0	0	0	0		0	0	0	0	0	0		0	0	0	0	0	0		0	0	0	0	0	0		0	0	0	0	0	0		0	0	0	0	0	0		0	0	0	0
carb-Glc	maltononaose - 04	721	Glca1-4Glca1-4Glca1-4Glca1-4Glca1-4Glca1-4Glca1-4Glca1-4Glca1-	0	0	0	0	0	0		0	0	0	0	0	0		0	0	0	0	0	0		0	0	0	0	0	0		0	0	0	0	0	0		0	0	0	0	0	0		0	0	0	0
carb-Glc	maltononaose - 14	678	Glca1-4Glca1-4Glca1-4Glca1-4Glca1-4Glca1-4Glca1-4Glca1-4Glca1-	0	0	0	0	0	0		0	0	0	0	0	0		0	0	0	0	0	0		0	0	0	0	0	0		0	0	0	0	0	0		0	0	0	0	0	0		0	0	0	0
carb-Glc	maltooctaose - 04	712	Glca1-4Glca1-4Glca1-4Glca1-4Glca1-4Glca1-4Glca1-4Glca1-	0	0	0	0	0	0		0	0	0	0	0	0		0	0	0	0	0	0		0	0	0	0	0	0		0	0	0	0	0	0		0	0	0	0	0	0		0	0	0	0
carb-Glc	maltooctaose - 20	696	Glca1-4Glca1-4Glca1-4Glca1-4Glca1-4Glca1-4Glca1-4Glca1-	0	0	0	0	0	0		0	0	0	0	0	0		0	0	0	0	0	0		0	0	0	0	0	0		0	0	0	0	0	0		0	0	0	0	0	0		0	0	0	0
carb-Glc	maltopentaose - 06	706	Glca1-4Glca1-4Glca1-4Glca1-4Glca1-	0	0	0	0	0	0		0	0	0	0	0	0		0	0	0	0	0	0		0	0	0	0	0	0		0	0	0	0	0	0		0	0	0	0	0	0		0	0	0	0
carb-Glc	Maltopentaose - 11	104	Glca1-4Glca1-4Glca1-4Glca1-4Glca-BSA	0	0	0	0	0	0		0	0	0	0	0	0		0	0	0	0	0	0		0	0	0	0	0	0		0	0	0	0	0	0		0	0	0	0	0	0		0	0	0	0
carb-Glc	maltopentaose - 17	698	Glca1-4Glca1-4Glca1-4Glca1-4Glca1-	0	0	0	0	0	0		0	0	0	0	0	0		0	0	0	0	0	0		0	0	0	0	0	0		0	0	0	0	0	0		0	0	0	0	0	0		0	0	0	0
carb-Glc	maltose - 05	703	Glca1-4Glca1-	0	0	0	0	0	0		0	0	0	0	0	0		0	0	0	0	0	0		0	0	0	0	0	0		0	0	0	0	0	0		0	0	0	0	0	0		0	0	0	0
carb-Glc	maltose - 20	679	Glca1-4Glca1-	0	0	0	0	0	0		0	0	0	0	0	0		0	0	0	0	0	0		0	0	0	0	0	0		0	0	0	0	0	0		0	0	0	0	0	0		0	0	0	0
carb-Glc	Maltose - 23	3	Glca1-4Glcb-BSA	0	0	0	0	0	0		0	0	0	0	0	0		0	0	0	0	0	0		0	0	0	0	0	0		0	0	0	0	0	0		0	0	0	0	0	0		0	0	0	0
carb-Glc	maltotetraose - 05	716	Glca1-4Glca1-4Glca1-4Glca1-	0	0	0	0	0	0		0	0	0	0	0	0		0	0	0	0	0	0		0	0	0	0	0	0		0	0	0	0	0	0		0	0	0	0	0	0		0	0	0	0
carb-Glc	maltotetraose - 18	711	Glca1-4Glca1-4Glca1-4Glca1-	0	0	0	0	0	0		0	0	0	0	0	0		0	0	0	0	0	0		0	0	0	0	0	0		0	0	0	0	0	0		0	0	0	0	0	0		0	0	0	0
carb-Glc	maltotriose - 05	714	Glca1-4Glca1-4Glca1-	0	0	0	0	0	0		0	0	0	0	0	0		0	0	0	0	0	0		0	0	0	0	0	0		0	0	0	0	0	0		0	0	0	0	0	0		0	0	0	0
carb-Glc	maltotriose - 21	680	Glca1-4Glca1-4Glca1-	0	0	0	0	0	0		0	0	0	0	0	0		0	0	0	0	0	0		0	0	0	0	0	0		0	0	0	0	0	0		0	0	0	0	0	0		0	0	0	0
Carb-GlcA	GlcA-LNT-05	448	GlcAb1-3Galb1-3GlcNAcb1-3Galb-	0	0	0	0	0	0		0	0	0	0	0	0		0	0	0	0	0	0		0	0	0	0	0	0		0	0	0	0	0	0		0	0	0	0	0	0		0	0	0	0
Carb-GlcA	GlcA-LNT-16	475	GlcAb1-3Galb1-3GlcNAcb1-3Galb-	0	0	0	0	0	0		0	0	0	0	0	0		0	0	0	0	0	0		0	0	0	0	0	0		0	0	0	0	0	0		0	0	0	0	0	0		0	0	0	0
carb-GlcNAc	3'GN type1-Sp - 04	328	GlcNAcb1-3Galb1-3GlcNAcb-Sp-BSA	0	0	0	0	0	0		0	0	0	0	0	0		0	0	0	0	0	0		0	0	0	0	0	0		0	0	0	0	0	0		0	0	0	0	0	0		0	0	0	0
carb-GlcNAc	3'GN type1-Sp - 16	266	GlcNAcb1-3Galb1-3GlcNAcb-Sp-BSA	0	0	0	0	0	0		0	0	0	0	0	0		0	0	0	0	0	0		0	0	0	0	0	0		0	0	0	0	0	0		0	0	0	0	0	0		0	0	0	0
carb-GlcNAc	3'GN-LacNAc (dimeric)-Sp - 06	320	GlcNAcb1-3(Galb1-4GlcNAcb1-3)2b-Sp-BSA	0	0	0	0	0	0		0	0	0	0	0	0		0	0	0	0	0	0		0	0	0	0	0	0		0	0	0	0	0	0		0	0	0	0	0	0		0	0	0	0
carb-GlcNAc	3'GN-LacNAc (dimeric)-Sp - 14	286	GlcNAcb1-3(Galb1-4GlcNAcb1-3)2b-Sp-BSA	0	0	0	0	0	0		0	0	0	0	0	0		0	0	0	0	0	0		0	0	0	0	0	0		0	0	0	0	0	0		0	0	0	0	0	0		0	0	0	0
carb-GlcNAc	GlcNAca1-4Galb - 03	132	GlcNAca1-4Galb-BSA	0	0	0	0	0	0		0	0	0	0	0	0		0	0	0	0	0	0		0	0	0	0	0	0		0	0	0	0	0	0		0	0	0	0	0	0		0	0	0	0
carb-GlcNAc	GlcNAca1-4Galb - 20	19	GlcNAca1-4Galb-BSA	0	0	0	0	0	0		0	0	0	0	0	0		0	0	0	0	0	0		0	0	0	0	0	0		0	0	0	0	0	0		0	0	0	0	0	0		0	0	0	0
carb-GlcNAc	GlcNAc-b -21	8	GlcNAc-b - BSA	0	0	0	0	0	0		0	0	0	0	0	0		0	0	0	0	0	0		0	0	0	0	0	0		0	0	0	0	0	0		98.5	0	0	0	0	0		0	0	0	0
Carb-GlcNAc	GlcNAcb-ITC - 06	745	from Beat Ernst	0	0	0	0	0	0		0	0	0	0	0	0		0	0	0	0	0	0		0	0	0	0	0	0		0	0	0	0	0	0		2706	0	288	0	0	0		222.5	0	0	0
carb-GlcNAc	GNLacNAc-Sp - 06	252	GlcNAcb1-3Galb1-4GlcNAcb-Sp-BSA	0	0	0	0	0	0		0	0	0	0	0	0		0	0	0	0	0	0		0	0	0	0	0	0		0	0	0	0	0	0		0	0	0	0	0	0		0	0	0	0
carb-GlcNAc	GNLacNAc-Sp - 16	255	GlcNAcb1-3Galb1-4GlcNAcb-Sp-BSA	0	0	0	0	0	0		0	0	0	0	0	0		0	0	0	0	0	0		0	0	0	0	0	0		0	0	0	0	0	0		0	0	0	0	0	0		0	0	0	0
carb-GlcNAc	LNT-2-Sp - 06	287	GlcNAcb1-3Galb1-4Glcb-Sp-BSA	0	0	0	0	0	0		0	0	0	0	0	0		0	0	0	0	0	0		0	0	0	0	0	0		0	0	0	0	0	0		0	0	0	0	0	0		0	0	0	0
carb-GlcNAc	LNT-2-Sp - 15	228	GlcNAcb1-3Galb1-4Glcb-Sp-BSA	0	0	0	0	0	0		0	0	0	0	0	0		0	0	0	0	0	0		0	0	0	0	0	0		0	0	0	0	0	0		0	0	0	0	0	0		0	0	0	0
Carb-HNK-1	HNK 1 precursor-05	598	GlcAcb1-3Galb-	0	0	0	0	0	0		0	0	0	0	0	0		0	0	0	0	0	0		0	0	0	0	0	0		0	0	0	0	0	0		0	0	0	0	0	0		0	0	0	0
Carb-HNK-1	HNK 1 precursor-18	606	GlcAcb1-3Galb-	0	0	0	0	0	0		0	0	0	0	0	0		0	0	0	0	0	0		0	0	0	0	0	0		0	0	0	0	0	0		0	0	0	0	0	0		0	0	0	0
carb-Man	Ma2Ma2-06	484	aMan(1-2)aMan(1-2)	0	0	0	0	0	0		0	0	0	0	0	0		0	0	0	0	0	0		0	0	0	0	0	0		0	0	0	0	0	0		0	0	0	0	0	0		0	0	0	0
carb-Man	Ma2Ma2-11	491	aMan(1-2)aMan(1-2)	0	0	0	0	0	0		0	0	0	0	0	0		0	0	0	0	0	0		0	0	0	0	0	0		0	0	0	0	0	0		0	0	0	0	0	0		0	0	0	0
carb-Man	Ma2Ma2Ma2-04	489	aMan(1-2)aMan(1-2)aMan(1-2)	0	0	0	0	0	0		0	0	0	0	0	0		0	0	0	0	0	0		0	0	0	0	0	0		0	0	0	0	0	0		0	0	0	0	0	0		0	0	0	0
carb-Man	Ma2Ma2Ma3(Ma3Ma6)-03	439	aMan(1-2)aMan(1-2)aMan(1-3)[aMan(1-3)aMan(1-6)]	0	0	0	0	0	0		0	0	0	0	0	0		0	0	0	0	0	0		0	0	0	0	0	0		0	0	0	0	0	0		0	0	0	0	0	0		0	0	0	0
carb-Man	Ma2Ma2Ma3(Ma3Ma6)-09	486	aMan(1-2)aMan(1-2)aMan(1-3)[aMan(1-3)aMan(1-6)]	0	0	0	0	0	0		0	0	0	0	0	0		0	0	0	0	0	0		0	0	0	0	0	0		0	0	0	0	0	0		0	0	0	0	0	0		0	0	0	0
carb-Man	Ma2Ma2Ma3(Ma6)-07	473	aMan(1-2)aMan(1-2)aMan(1-3)[aMan(1-6)]	0	0	0	0	0	0		0	0	0	0	0	0		0	0	0	0	0	0		0	0	0	0	0	0		0	0	0	0	0	0		0	0	0	0	0	0		0	0	0	0
carb-Man	Ma2Ma2Ma3(Ma6Ma6)-06	454	aMan(1-2)aMan(1-2)aMan(1-3)[aMan(1-6)aMan(1-6)]	0	0	0	0	0	0		0	0	0	0	0	0		0	0	0	0	0	0		0	0	0	0	0	0		0	0	0	0	0	0		0	0	0	0	0	0		0	0	0	0
carb-Man	Ma2Ma2Ma3-04	424	aMan(1-2)aMan(1-2)aMan(1-3)	0	0	0	0	0	0		0	0	0	0	0	0		0	0	0	0	0	0		0	0	0	0	0	0		0	0	0	0	0	0		0	0	0	0	0	0		0	0	0	0
carb-Man	Ma2Ma2Ma3-12	477	aMan(1-2)aMan(1-2)aMan(1-3)	0	0	0	0	0	0		0	0	0	0	0	0		0	0	0	0	0	0		0	0	0	0	0	0		0	0	0	0	0	0		0	0	0	0	0	0		0	0	0	0
carb-Man	Ma2Ma3(Ma6)-04	443	aMan(1-2)aMan(1-3)[aMan(1-6)]	0	0	0	0	0	0		0	0	0	0	0	0		0	0	0	0	0	0		0	0	0	0	0	0		0	0	0	0	0	0		0	0	0	0	0	0		0	0	0	0
carb-Man	Ma2Ma3(Ma6)-08	431	aMan(1-2)aMan(1-3)[aMan(1-6)]	0	0	0	0	0	0		0	0	0	0	0	0		0	0	0	0	0	0		0	0	0	0	0	0		0	0	0	0	0	0		0	0	0	0	0	0		0	0	0	0
carb-Man	Ma2Ma3(Ma6)Ma6-09	456	aMan(1-2)aMan(1-3)[aMan(1-6)]aMan(1-6)	0	0	0	0	0	0		0	0	0	0	0	0		0	0	0	0	0	0		0	0	0	0	0	0		0	0	0	0	0	0		0	0	0	0	0	0		0	0	0	0
carb-Man	Ma2Ma3-04	478	aMan(1-2)aMan(1-3)	0	0	0	0	0	0		0	0	0	0	0	0		0	0	0	0	0	0		0	0	0	0	0	0		0	0	0	0	0	0		0	0	0	0	0	0		0	0	0	0
carb-Man	Ma2Ma3-11	476	aMan(1-2)aMan(1-3)	0	0	0	0	0	0		0	0	0	0	0	0		0	0	0	0	0	0		0	0	0	0	0	0		0	0	0	0	0	0		0	0	0	0	0	0		0	0	0	0
carb-Man	Ma2Ma3Ma6(Ma3)-04	441	aMan(1-2)aMan(1-3)aMan(1-6)[aMan(1-3)]	0	0	0	0	0	0		0	0	0	0	0	0		0	0	0	0	0	0		0	0	0	0	0	0		0	0	0	0	0	0		0	0	0	0	0	0		0	0	0	0
carb-Man	Ma2Ma3Ma6(Ma3)-10	466	aMan(1-2)aMan(1-3)aMan(1-6)[aMan(1-3)]	0	0	0	0	0	0		0	0	0	0	0	0		0	0	0	0	0	0		0	0	0	0	0	0		0	0	0	0	0	0		0	0	0	0	0	0		0	0	0	0
carb-Man	Ma2Ma3Ma6-03	500	aMan(1-2)aMan(1-3)aMan(1-6)	0	0	0	0	0	0		0	0	0	0	0	0		0	0	0	0	0	0		0	0	0	0	0	0		0	0	0	0	0	0		0	0	0	0	0	0		0	0	0	0
carb-Man	Ma2Ma3Ma6-15	479	aMan(1-2)aMan(1-3)aMan(1-6)	0	0	0	0	0	0		0	0	0	0	0	0		0	0	0	0	0	0		0	0	0	0	0	0		0	0	0	0	0	0		0	0	0	0	0	0		0	0	0	0
carb-Man	Ma2Ma6(Ma2Ma3)-03	422	aMan(1-2)aMan(1-6)[aMan(1-2)aMan(1-3)]	0	0	0	0	0	0		0	0	0	0	0	0		0	0	0	0	0	0		0	0	0	0	0	0		0	0	0	0	0	0		0	0	0	0	0	0		0	0	0	0
carb-Man	Ma2Ma6(Ma2Ma3)-07	498	aMan(1-2)aMan(1-6)[aMan(1-2)aMan(1-3)]	0	0	0	0	0	0		0	0	0	0	0	0		0	0	0	0	0	0		21	0	0	0	0	0		0	0	0	0	0	0		0	0	0	0	0	0		0	0	0	0
carb-Man	Ma2Ma6(Ma2Ma3)Ma6-04	469	aMan(1-2)aMan(1-6)[aMan(1-2)aMan(1-3)]aMan(1-6)	0	0	0	0	0	0		0	0	0	0	0	0		0	0	0	0	0	0		0	0	0	0	0	0		0	0	0	0	0	0		0	0	0	0	0	0		0	0	0	0
carb-Man	Ma2Ma6(Ma3)-03	501	aMan(1-2)aMan(1-6)[aMan(1-3)]	0	0	0	0	0	0		0	0	0	0	0	0		0	0	0	0	0	0		0	0	0	0	0	0		0	0	0	0	0	0		0	0	0	0	0	0		0	0	0	0
carb-Man	Ma2Ma6(Ma3)-07	447	aMan(1-2)aMan(1-6)[aMan(1-3)]	0	0	0	0	0	0		0	0	0	0	0	0		0	0	0	0	0	0		3.5	0	0	0	0	0		0	0	0	0	0	0		0	0	0	0	0	0		0	0	0	0
carb-Man	Ma2Ma6(Ma3)Ma6-07	460	aMan(1-2)aMan(1-6)[aMan(1-3)]aMan(1-6)	0	0	0	0	0	0		0	0	0	0	0	0		0	0	0	0	0	0		0	0	0	0	0	0		0	0	0	0	0	0		0	0	0	0	0	0		0	0	0	0
carb-Man	Ma2Ma6-16	446	aMan(1-2)aMan(1-6)	0	0	0	0	0	0		0	0	0	0	0	0		0	0	0	0	0	0		145.5	0	0	0	0	0		0	0	0	0	0	0		0	0	0	0	0	0		0	0	0	0
carb-Man	Ma2Ma6Ma6-06	463	aMan(1-2)aMan(1-6)aMan(1-6)	0	0	0	0	0	0		0	0	0	0	0	0		0	0	0	0	0	0		0	0	0	0	0	0		0	0	0	0	0	0		0	0	0	0	0	0		0	0	0	0
carb-Man	Ma3(Ma6)-07	495	aMan(1-3)[aMan(1-6)]	0	0	0	0	0	0		0	0	0	0	0	0		0	0	0	0	0	0		0	0	0	0	0	0		0	0	0	0	0	0		0	0	0	0	0	0		0	0	0	0
carb-Man	Ma3(Ma6)Ma6(Ma2Ma3)-06	474	aMan(1-3)[aMan(1-6)]aMan(1-6)[aMan(1-2)aMan(1-3)]	0	0	0	0	0	0		0	0	0	0	0	0		0	0	0	0	0	0		0	0	0	0	0	0		0	0	0	0	0	0		0	0	0	0	0	0		0	0	0	0
carb-Man	Ma3(Ma6Ma6Ma3)-05	437	aMan(1-3)[aMan(1-6)]aMan(1-6)[aMan(1-3)]	0	0	0	0	0	0		0	0	0	0	0	0		0	0	0	0	0	0		0	0	0	0	0	0		0	0	0	0	0	0		0	0	0	0	0	0		0	0	0	0
carb-Man	Ma3Ma6(Ma2Ma3)-03	480	aMan(1-3)aMan(1-6)[aMan(1-2)aMan(1-3)]	0	0	0	0	0	0		0	0	0	0	0	0		0	0	0	0	0	0		0	0	0	0	0	0		0	0	0	0	0	0		0	0	0	0	0	0		0	0	0	0
carb-Man	Ma3Ma6(Ma2Ma3)-10	485	aMan(1-3)aMan(1-6)[aMan(1-2)aMan(1-3)]	0	0	0	0	0	0		0	0	0	0	0	0		0	0	0	0	0	0		0	0	0	0	0	0		0	0	0	0	0	0		0	0	0	0	0	0		0	0	0	0
carb-Man	Ma3Ma6(Ma3)-04	492	aMan(1-3)aMan(1-6)[aMan(1-3)]	0	0	0	0	0	0		0	0	0	0	0	0		0	0	0	0	0	0		0	0	0	0	0	0		0	0	0	0	0	0		0	0	0	0	0	0		0	0	0	0
carb-Man	Ma3Ma6(Ma3)-11	497	aMan(1-3)aMan(1-6)[aMan(1-3)]	0	0	0	0	0	0		0	0	0	0	0	0		0	0	0	0	0	0		0	0	0	0	0	0		0	0	0	0	0	0		0	0	0	0	0	0		0	0	0	0
carb-Man	Ma3Ma6-05	445	aMan(1-3)aMan(1-6)	0	0	0	0	0	0		0	0	0	0	0	0		0	0	0	0	0	0		0	0	0	0	0	0		0	0	0	0	0	0		0	0	0	0	0	0		0	0	0	0
carb-Man	Ma3Ma6-13	471	aMan(1-3)aMan(1-6)	0	0	0	0	0	0		0	0	0	0	0	0		0	0	0	0	0	0		0	0	0	0	0	0		0	0	0	0	0	0		0	0	0	0	0	0		0	0	0	0
carb-Man	Ma4(Ma6)-07	465	aMan(1-4)[aMan(1-6)]	0	0	0	0	0	0		0	0	0	0	0	0		0	0	0	0	0	0		0	0	0	0	0	0		0	0	0	0	0	0		0	0	0	0	0	0		0	0	0	0
carb-Man	Ma6(Ma3)Ma6-04	494	aMan(1-6)[aMan(1-3)]aMan(1-6)	0	0	0	0	0	0		0	0	0	0	0	0		0	0	0	0	0	0		0	0	0	0	0	0		0	0	0	0	0	0		0	0	0	0	0	0		0	0	0	0
carb-Man	Ma6(Ma3)Ma6-10	458	aMan(1-6)[aMan(1-3)]aMan(1-6)	0	0	0	0	0	0		0	0	0	0	0	0		0	0	0	0	0	0		0	0	0	0	0	0		0	0	0	0	0	0		0	0	0	0	0	0		0	0	0	0
carb-Man	Ma6Ma4(Ma6Ma6)-06	468	aMan(1-6)aMan(1-4)[aMan(1-6)aMan(1-6)]	0	0	0	0	0	0		0	0	0	0	0	0		0	0	0	0	0	0		0	10.5	0	0	0	0		0	0	0	0	0	0		0	0	0	0	0	0		0	7	0	0
carb-Man	Ma6Ma6(Ma2Ma3)-06	462	aMan(1-6)aMan(1-6)[aMan(1-2)aMan(1-3)]	0	0	0	0	0	0		0	0	0	0	0	0		0	0	0	0	0	0		0	18	0	0	0	0		0	0	0	0	0	0		0	0	0	0	0	0		0	0	0	0
carb-Man	Ma6Ma6-05	482	aMan(1-6)aMan(1-6)	0	0	0	0	0	0		0	0	0	0	0	0		0	0	0	0	0	0		0	0	0	0	0	0		0	0	0	0	0	0		0	0	0	0	0	0		0	0	0	0
carb-Man	Ma6Ma6-09	488	aMan(1-6)aMan(1-6)	0	0	0	0	0	0		0	0	0	0	0	0		0	0	0	0	0	0		0	70.5	0	0	0	0		0	0	0	0	0	0		0	0	0	0	0	0		0	0	0	0
carb-Man	Man-a - 05	275	Man-a - BSA	0	0	0	0	0	0		0	0	0	0	0	0		0	0	0	0	0	0		0	0	0	0	0	0		0	0	0	0	0	0		0	0	0	0	0	0		0	0	0	0
carb-Man	Man-a - 20	505	Neu5Gca2-8Neu5Gca2-3(GalNAcb1-4)Galb-	0	0	0	0	0	0		0	0	0	0	0	0		0	0	0	0	0	0		0	0	0	0	0	0		0	0	0	0	0	0		0	0	0	0	0	0		0	0	0	0
Carb-Man	Mana1-2Man	681	Mana1-2Man-BSA	0	0	0	0	0	0		0	0	0	0	0	0		0	0	0	0	0	0		0	0	0	0	0	0		0	0	0	0	0	0		0	0	0	0	0	0		0	0	0	0
Carb-Man	Mana1-3Man	694	Mana1-3Man-BSA	0	0	0	0	0	0		0	0	0	0	0	0		0	0	0	0	0	0		0	0	0	0	0	0		0	0	0	0	0	0		0	0	0	0	0	0		0	0	0	0
Carb-Man	Mana1-4Man	699	Mana1-4Man-BSA	0	0	0	0	0	0		0	0	0	0	0	0		0	0	0	0	0	0		0	0	0	0	0	0		0	0	0	0	0	0		0	0	0	0	0	0		0	0	0	0
carb-Man	Mana1-6Man-a - 04	225	Mana1-6Man-a - BSA	0	0	0	0	0	0		0	0	0	0	0	0		0	0	0	0	0	0		0	0	0	0	0	0		0	0	0	0	0	0		0	0	0	0	0	0		0	0	0	0
carb-Man	Mana1-6Man-a - 14-HSA	641	Mana1-6Man-a - HSA	0	0	0	0	0	0		36	0	0	0	0	0		0	0	0	0	0	0		0	119	0	0	0	0		0	0	0	0	0	0		0	0	0	0	0	0		0	0	0	0
carb-Man	Mana1-6Man-a - 15	26	Mana1-6Man-a - BSA	0	0	0	0	0	0		188	0	0	0	0	0		0	0	0	0	0	0		0	0	0	0	0	0		0	0	0	0	0	0		0	0	0	0	0	0		0	0	0	0
carb-Man	ManT -26	32	Mana1-6[Mana1-3]Manb -BSA	0	0	0	0	0	0		0	0	0	0	0	0		0	0	0	0	0	0		0	0	0	0	0	0		0	0	0	0	0	0		0	0	0	0	0	0		0	0	0	0
carb-Sia	3'Kdn-Galb- 03	517	Kdna2-3Galb-	0	0	0	0	0	0		0	0	0	0	0	0		0	0	0	0	0	0		0	0	0	0	0	0		0	0	0	0	0	0		0	0	0	0	0	0		0	0	0	0
carb-Sia	3'KDN-LacNAc-Sp - 05	251	KDNa2-3Galb1-4GlcNAcb-Sp-BSA	0	0	0	0	0	0		0	0	0	0	0	0		0	0	0	0	0	0		0	0	0	0	0	0		0	0	0	0	0	0		0	0	0	0	0	0		0	0	0	0
carb-Sia	3'KDN-LacNAc-Sp - 12	272	KDNa2-3Galb1-4GlcNAcb-Sp-BSA	0	0	0	0	0	0		0	0	0	0	0	0		0	0	0	0	0	0		0	0	0	0	0	0		0	0	0	0	0	0		7	0	0	0	0	0		0	0	0	0
carb-Sia	3'Neu5Ac(9Ac)-LacNAc-Sp - 04	222	Neu5Ac(9Ac)a2-3Galb1-4GlcNAcb-Sp-BSA	0	0	0	0	0	0		0	0	0	0	0	0		0	0	0	0	0	0		0	0	0	0	0	0		0	0	0	0	0	0		0	0	0	0	0	0		0	0	0	0
carb-Sia	3'Neu5Ac(9Ac)-LacNAc-Sp - 10	232	Neu5Ac(9Ac)a2-3Galb1-4GlcNAcb-Sp-BSA	0	0	0	0	0	0		0	0	0	0	0	0		0	0	0	0	0	0		0	0	0	0	0	0		0	0	0	0	0	0		0	0	0	0	0	0		0	0	0	0
carb-Sia	3'Neu5Ac-3-FL - 07	195	Neu5Aca2-3Galb1-4(Fuca1-3)Glc -BSA	0	0	0	0	0	0		0	0	0	0	0	0		0	0	0	0	0	0		0	0	0	0	0	0		0	0	0	0	0	0		0	0	0	0	0	0		0	0	0	0
carb-Sia	3'Neu5Ac8Me-Galb- 04	562	Neu5Ac8Mea2-3Galb-	0	0	0	0	0	0		0	0	0	0	0	0		0	0	0	0	0	0		0	0	0	0	0	0		0	0	0	0	0	0		0	0	0	0	0	0		0	0	0	0
carb-Sia	3'Neu5Ac-Galb- 07	548	Neu5Aca2-3Galb-	0	0	0	0	0	0		0	0	0	0	0	0		0	0	0	0	0	0		0	0	0	0	0	0		0	0	0	0	0	0		0	0	0	0	0	0		0	0	0	0
carb-Sia	3'Neu5Ac-LacNAc (dimeric)-Sp - 06	308	Neu5Aca2-3(Galb1-4GlcNAcb1-3)2b-Sp-BSA	0	0	0	0	0	0		0	0	0	0	0	0		0	0	0	0	0	0		0	0	0	0	0	0		0	0	0	0	0	0		0	0	0	0	0	0		0	0	0	0
carb-Sia	3'Neu5Ac-LacNAc (dimeric)-Sp - 13	297	Neu5Aca2-3(Galb1-4GlcNAcb1-3)2b-Sp-BSA	0	0	0	0	0	0		0	0	0	0	0	0		0	0	0	0	0	0		0	0	0	0	0	0		0	0	0	0	0	0		0	0	0	0	0	0		0	0	0	0
carb-Sia	3'Neu5Ac-LacNAc -19	33	Neu5Aca2-3Galb1-4GlcNAc – BSA	0	0	0	0	0	0		0	0	0	0	0	0		0	0	0	0	0	0		0	0	0	0	0	0		0	0	0	0	0	0		0	0	0	0	0	0		0	0	0	0
carb-Sia	3'Neu5Ac-LacNAc-Sp - 05	273	Neu5Aca2-3Galb1-4GlcNAcb-Sp-BSA	0	0	0	0	0	0		0	0	0	0	0	0		0	0	0	0	0	0		0	0	0	0	0	0		0	0	0	0	0	0		0	0	0	0	0	0		0	0	0	0
carb-Sia	3'Neu5Ac-LacNAc-Sp - 10	292	Neu5Aca2-3Galb1-4GlcNAcb-Sp-BSA	0	0	0	0	0	0		0	0	0	0	0	0		0	0	0	0	0	0		0	0	0	0	0	0		0	0	0	0	0	0		0	0	0	0	0	0		0	0	0	0
carb-Sia	3'Neu5Ac-LDN-Sp - 05	331	Neu5Aca2-3GalNAcb1-4GlcNAcb-Sp-BSA	0	0	0	0	0	0		0	0	0	0	0	0		0	0	0	0	0	0		0	0	0	0	0	0		0	0	0	0	0	0		0	0	0	0	0	0		0	0	0	0
carb-Sia	3'Neu5Ac-LDN-Sp - 11	327	Neu5Aca2-3GalNAcb1-4GlcNAcb-Sp-BSA	0	0	0	0	0	0		0	0	0	0	0	0		0	0	0	0	0	0		0	0	0	0	0	0		0	0	0	0	0	0		0	0	0	0	0	0		0	0	0	0
carb-Sia	3'Neu5Ac-LNnT - 09	201	Neu5Aca2-3Galb1-4GlcNAcb1-3Galb1-APD-HSA	0	0	0	0	0	0		0	0	0	0	0	0		166	0	0	0	0	0		0	0	0	0	0	0		0	0	0	0	0	0		0	0	0	0	0	0		0	0	0	0
carb-Sia	3'Neu5Gc-Galb- 06	563	Neu5Gca2-3Galb-	0	0	0	0	0	0		0	0	0	0	0	0		0	0	0	0	0	0		0	0	0	0	0	0		0	0	0	0	0	0		0	0	0	0	0	0		0	0	0	0
carb-Sia	3'Neu5Gc-LacNAc-Sp - 06	256	Neu5Gca2-3Galb1-4GlcNAcb-Sp-BSA	0	0	0	0	0	0		0	0	0	0	0	0		0	0	0	0	0	0		0	0	0	0	0	0		0	0	0	0	0	0		0	0	0	0	0	0		0	0	0	0
carb-Sia	3'Neu5Gc-LacNAc-Sp - 10	296	Neu5Gca2-3Galb1-4GlcNAcb-Sp-BSA	0	0	0	0	0	0		0	0	0	0	0	0		0	0	0	0	0	0		0	0	0	0	0	0		0	0	0	0	0	0		0	0	0	0	0	0		0	0	0	0
carb-Sia	6'Neu5Ac-Lac	47	Neu5Aca2-6Galb1-4Glc-APD-HSA	0	0	0	0	0	0		0	0	0	0	0	0		0	0	0	0	0	0		0	0	0	0	0	0		0	0	0	0	0	0		0	0	0	0	0	0		0	0	0	0
carb-Sia	6'Neu5Ac-LacNAc (dimeric)-Sp - 05	315	ac-Ser-(GlcNAcb1-3GalNAca)Thr-Ser-Gly-Hex-BSA	0	0	0	0	0	0		0	0	0	0	0	0		0	0	0	0	0	0		0	0	0	0	0	0		0	0	0	0	0	0		0	0	0	0	0	0		0	0	0	0
carb-Sia	6'Neu5Ac-LacNAc (dimeric)-Sp - 13	249	Neu5Aca2-6[Galb1-4GlcNAcb1-3)2b-Sp-BSA	0	0	0	0	0	0		0	0	0	0	0	0		0	0	0	0	0	0		0	0	0	0	0	0		0	0	0	0	0	0		0	0	0	0	0	0		0	0	0	0
carb-Sia	6'Neu5Ac-LacNAc-Sp - 05	261	Neu5Aca2-6Galb1-4GlcNAcb-Sp-BSA	0	0	0	0	0	0		0	0	0	0	0	0		0	0	0	0	0	0		0	0	0	0	0	0		0	0	0	0	0	0		0	0	0	0	0	0		0	0	0	0
carb-Sia	6'Neu5Ac-LacNAc-Sp - 11	319	Neu5Aca2-6Galb1-4GlcNAcb-Sp-BSA	0	0	0	0	0	0		0	0	0	0	0	0		0	0	0	0	0	0		0	0	0	0	0	0		0	0	0	0	0	0		0	0	0	0	0	0		0	0	0	0
carb-Sia	6'Neu5Ac-LDN-Sp - 05	324	Neu5Aca2-6GalNAcb1-4GlcNAcb-Sp-BSA	0	0	0	0	0	0		0	0	0	0	0	0		0	0	0	0	0	0		0	0	0	0	0	0		0	0	0	0	0	0		0	0	0	0	0	0		0	0	0	0
carb-Sia	6'Neu5Ac-LDN-Sp - 13	274	Neu5Aca2-6GalNAcb1-4GlcNAcb-Sp-BSA	0	0	0	0	0	0		0	0	0	0	0	0		0	0	0	0	0	0		0	0	0	0	0	0		0	0	0	0	0	0		0	0	0	0	0	0		0	0	0	0
carb-Sia	6'Neu5Gc-LacNAc-Sp - 05	230	Neu5Gca2-6Galb1-4GlcNAcb-Sp-BSA	0	0	0	0	0	0		0	0	0	0	0	0		0	0	0	0	0	0		0	0	0	0	0	0		0	0	0	0	0	0		0	0	0	0	0	0		0	0	0	0
carb-Sia	CT/Sda-Sp - 05	298	Neu5Aca2-3[GalNAcb1-4]Galb1-4GlcNAcb-Sp-BSA; like GM2 but on glycoproteins	0	0	0	0	0	0		0	0	0	0	0	0		0	0	0	0	0	0		0	0	0	0	0	0		0	0	0	0	0	0		0	0	0	0	0	0		0	0	0	0
carb-Sia	CT/Sda-Sp - 13	247	Neu5Aca2-3[GalNAcb1-4]Galb1-4GlcNAcb-Sp-BSA; like GM2 but on glycoproteins	0	0	0	0	0	0		0	0	0	0	0	0		0	0	0	0	0	0		0	0	0	0	0	0		0	0	0	0	0	0		0	0	0	0	0	0		0	0	0	0
carb-Sia	sialyl LeC-04	834	Neu5Acα2-3Galβ1-3GlcNAcβ1-	0	0	0	0	0	0		0	0	0	0	0	0		0	0	0	0	0	0		0	0	0	0	0	0		0	0	0	0	0	0		0	0	0	0	0	0		0	0	0	0
carb-type 1	LNT-Sp - 06	278	Galb1-3GlcNAcb1-3Galb1-4GlcNAcb-Sp-BSA	0	0	0	0	0	0		0	0	0	0	0	0		0	0	0	0	0	0		0	0	0	0	0	0		0	0	0	0	0	0		0	0	0	0	0	0		0	0	0	0
carb-type 1	LNT-Sp - 15	302	Galb1-3GlcNAcb1-3Galb1-4GlcNAcb-Sp-BSA	0	0	0	0	0	0		0	0	0	0	0	0		0	0	0	0	0	0		0	0	0	0	0	0		0	0	0	0	0	0		0	0	0	0	0	0		0	0	0	0
carb-type 1	MFiLNO(1-3) - 09	313	Galb1-3GlcNAcb1-3Galb1-4(Fuca1-3)GlcNAcb1-6 (Galb1-3GlcNAcb1-3)Galb1-BSA	0	0	0	0	0	0		0	0	0	0	0	0		0	0	0	0	0	0		0	0	0	0	0	0		0	0	0	0	0	0		0	0	0	0	0	0		0	0	0	0
carb-type 1	pLNH - 07	136	Galb1-3GlcNAcb1-3Galb1-4GlcNAcb1-3Galb1-BSA	0	0	0	0	0	0		0	0	0	0	0	0		0	0	0	0	0	0		0	0	0	0	0	0		0	0	0	0	0	0		0	0	0	0	0	0		0	0	0	0
carb-type 1	pLNH - 21	83	Galb1-3GlcNAcb1-3Galb1-4GlcNAcb1-3Galb1-BSA	0	0	0	0	0	0		0	0	0	0	0	0		0	0	0	0	0	0		0	0	0	0	0	0		0	0	0	0	0	0		0	0	0	0	0	0		0	0	0	0
carb-type 2	LacNAc - 22	21	Galb1-4GlcNAc – BSA	0	0	0	0	0	0		0	0	0	0	0	0		0	0	0	0	0	0		0	0	0	0	0	0		0	0	0	0	0	0		0	0	0	0	0	0		0	0	0	0
carb-type 2	LacNAc-Sp - 06	227	Galb1-4GlcNAcb-Sp-BSA	0	0	0	0	0	0		0	0	0	0	0	0		0	0	0	0	0	0		0	0	0	0	0	0		0	0	0	0	0	0		0	0	0	0	0	0		0	0	0	0
carb-type 2	LacNAc-Sp - 15	238	Galb1-4GlcNAcb-Sp-BSA	0	0	0	0	0	0		0	0	0	0	0	0		0	0	0	0	0	0		0	0	0	0	0	0		0	0	0	0	0	0		0	0	0	0	0	0		0	0	0	0
carb-type1	iLNO - 06	216	Galb1-3GlcNAcb1-3Galb1-4GlcNAcb1-6 (Galb1-3GlcNAcb1-3)Galb1-BSA	0	0	0	0	0	0		0	0	0	0	0	0		0	0	0	0	0	0		0	0	0	0	0	0		0	0	0	0	0	0		0	0	0	0	0	0		0	0	0	0
GAG	Hep-5000 - 01	203	heparin polysaccharide (MW ~5000)	0	0	0	0	0	0		0	0	0	0	0	0		0	0	0	0	0	0		0	0	0	0	0	0		0	0	0	0	0	0		0	0	0	0	0	0		0	0	0	0
GAG	Hep-N-acetylated	202	fully N-acetylated heparin polysaccharide	0	0	0	0	0	0		0	0	0	0	0	0		0	0	0	0	0	0		0	0	0	0	0	0		0	0	0	0	0	0		0	0	0	0	0	0		0	0	0	0
GAG	Hya3-04	817	GlcAβ1-3GlcNAcβ1-4GlcAβ3	0	0	0	0	0	0		0	0	0	0	0	0		396.5	0	0	0	0	0		0	0	0	0	0	0		0	0	0	0	0	0		0	0	0	0	0	0		0	0	0	0
GAG	Hya3-14	820	GlcAβ1-3GlcNAcβ1-4GlcAβ	0	0	0	0	0	0		0	0	0	0	0	0		624.5	0	9	0	0	0		0	0	0	0	0	0		54.5	0	0	0	0	0		0	0	0	0	0	0		0	0	0	0
GAG	Hya4-04	819	GlcNAcβ1-4GlcAβ1-3GlcNAcβ1-4GlcAβ	0	0	0	0	0	0		7	0	0	0	0	0		41.5	0	0	0	0	0		0	0	0	0	0	0		0	0	0	0	0	0		0	0	0	0	0	0		0	0	0	0
GAG-Hep	Hep-Hexa-GT23-04	587	Glc(6S, NS)a1-4GlcAb1-4Glc(6S, 3S, NS)a1-4IdoA(2S)a1-4Glc(6S, NS)a1-4GlcAb-Benzamide-	0	0	0	0	0	0		0	0	0	0	0	0		0	0	0	0	0	0		0	0	0	0	0	0		0	0	0	0	0	0		0	0	0	0	0	0		0	0	0	0
GAG-Hep	Hep-NAc-Hepta-05	571	GlcAb1-4GlcNAca1-4GlcAb1-4GlcNAca1-4GlcAb1-4GlcNAca1-4GlcAb-Benzamide- (Heparosan )	0	0	0	0	0	0		0	0	0	0	0	0		0	0	0	0	0	0		0	0	0	0	0	0		0	0	0	0	0	0		0	0	0	0	0	0		0	0	0	0
GAG-Hep	Hep-NAc-Hexa-05	581	GlcNAca1-4GlcAb1-4GlcNAca1-4GlcAb1-4GlcNAca1-4GlcAb-Benzamide- (Heparosan )	0	0	0	0	0	0		0	0	0	0	0	0		0	0	0	0	0	0		0	0	0	0	0	0		0	0	0	0	0	0		0	0	0	0	0	0		0	0	0	0
GAG-Hep	Hep-NAc-Nona-04	565	GlcAb1-4GlcNAca1-4GlcAb1-4GlcNAca1-4GlcAb1-4GlcNAca1-4GlcAb1-4GlcNAca1-4GlcAb-Benzamide- (Heparosan )	0	0	0	0	0	0		0	0	0	0	0	0		0	0	0	0	0	0		0	0	0	0	0	0		0	0	0	0	0	0		0	0	0	0	0	0		0	0	0	0
GAG-Hep	Hep-NAc-Octa-03	568	GlcNAca1-4GlcAb1-4GlcNAca1-4GlcAb1-4GlcNAca1-4GlcAb1-4GlcNAca1-4GlcAb-Benzamide- (Heparosan )	0	0	0	0	0	0		0	0	0	0	0	0		0	0	0	0	0	0		0	0	0	0	0	0		0	0	0	0	0	0		0	0	0	0	0	0		0	0	0	0
GAG-Hep	Hep-NAc-Penta-04	542	GlcAb1-4GlcNAca1-4GlcAb1-4GlcNAca1-4GlcAb-Benzamide- (Heparosan )	0	0	0	0	0	0		0	0	0	0	0	0		0	0	0	0	0	0		0	0	0	0	0	0		0	0	0	0	0	0		0	0	0	0	0	0		0	0	0	0
GAG-Hep	Hep-NAc-Tetra-06	511	GlcNAca1-4GlcAb1-4GlcNAca1-4GlcAb-Benzamide- (Heparosan )	0	0	0	0	0	0		0	0	0	0	0	0		0	0	0	0	0	0		0	0	0	0	0	0		0	0	0	0	0	0		0	0	0	0	0	0		0	0	0	0
GAG-Hep	Hep-Nona-GT13-02	575	GlcAb1-4GlcNSa1-4GlcAb1-4GlcNSa1-4GlcAb1-4GlcNSa1-4GlcAb1-4Glc(6S, NS)a1-4GlcAb-Benzamide-	0	0	0	0	0	0		0	0	0	0	0	0		0	0	0	0	0	0		0	0	0	0	0	0		0	0	0	0	0	0		0	0	0	0	0	0		0	0	0	0
GAG-Hep	Hep-Nona-GT14-02	585	GlcAb1-4GlcNSa1-4GlcAb1-4GlcNSa1-4GlcAb1-4Glc(6S, NS)a1-4GlcAb1-4Glc(6S, NS)a1-4GlcAb-Benzamide-	0	0	0	0	0	0		0	0	0	0	0	0		0	0	0	0	0	0		0	0	0	0	0	0		0	0	0	0	0	0		0	0	0	0	0	0		0	0	0	0
GAG-Hep	Hep-Nona-GT15-04	530	GlcAb1-4GlcNSa1-4GlcAb1-4Glc(6S, NS)a1-4GlcAb1-4Glc(6S, NS)a1-4GlcAb1-4Glc(6S, NS)a1-4GlcAb-Benzamide-	0	0	0	0	0	0		0	0	0	0	0	0		0	0	0	0	0	0		0	0	0	0	0	0		0	0	0	0	0	0		0	0	0	0	0	0		0	0	0	0
GAG-Hep	Hep-Nona-GT16-03	572	GlcAb1-4Glc(6S, NS)a1-4GlcAb1-4Glc(6S, NS)a1-4GlcAb1-4Glc(6S, NS)a1-4GlcAb1-4Glc(6S, NS)a1-4GlcAb-Benzamide-	0	0	0	0	0	0		0	0	0	0	0	0		0	0	0	0	0	0		0	0	0	0	0	0		0	0	0	0	0	0		0	0	0	0	0	0		0	0	0	0
GAG-Hep	Hep-NS-Hepta-03	584	GlcAb1-4GlcNSa1-4GlcAb1-4GlcNSa1-4GlcAb1-4GlcNSa1-4GlcAb-Benzamide-	0	0	0	0	0	0		0	0	0	0	0	0		0	0	0	0	0	0		0	0	0	0	0	0		0	0	0	0	0	0		0	0	0	0	0	0		0	0	0	0
GAG-Hep	Hep-NS-Hexa-04	526	GlcNSa1-4GlcAb1-4GlcNSa1-4GlcAb1-4GlcNSa1-4GlcAb-Benzamide-	0	0	0	0	0	0		0	0	0	0	0	0		0	0	0	0	0	0		0	0	0	0	0	0		0	0	0	0	0	0		0	0	0	0	0	0		0	0	0	0
GAG-Hep	Hep-NS-Octa-03	567	GlcNSa1-4GlcAb1-4GlcNSa1-4GlcAb1-4GlcNSa1-4GlcAb1-4GlcNSa1-4GlcAb-Benzamide-	0	0	0	0	0	0		0	0	0	0	0	0		0	0	0	0	0	0		0	0	0	0	0	0		0	0	0	0	0	0		0	0	0	0	0	0		0	0	0	0
GAG-Hep	Hep-NS-Penta-05	574	GlcAb1-4GlcNSa1-4GlcAb1-4GlcNSa1-4GlcAb-Benzamide-	0	0	0	0	0	0		0	0	0	0	0	0		0	0	0	0	0	0		0	0	0	0	0	0		0	0	0	0	0	0		0	0	0	0	0	0		0	0	0	0
GAG-Hep	Hep-NS-Tetra-05	534	GlcNSa1-4GlcAb1-4GlcNSa1-4GlcAb-Benzamide-	0	0	0	0	0	0		0	0	0	0	0	0		0	0	0	0	0	0		0	0	0	0	0	0		0	0	0	0	0	0		0	0	0	0	0	0		0	0	0	0
GAG-Hep	Hep-Octa-GT17-02	582	GlcNSa1-4GlcAb1-4GlcNSa1-4GlcAb1-4GlcNSa1-4IdoA(2S)a1-4GlcNSa1-4GlcAb-Benzamide-	0	0	0	0	0	0		0	0	0	0	0	0		0	0	0	0	0	0		0	0	0	0	0	0		0	0	0	0	0	0		0	0	0	0	0	0		0	0	0	0
GAG-Hep	Hep-Octa-GT18-02	590	GlcNSa1-4GlcAb1-4GlcNSa1-4IdoA(2S)a1-4GlcNSa1-4IdoA(2S)a1-4GlcNSa1-4GlcAb-Benzamide-	0	0	0	0	0	0		0	0	0	0	0	0		0	0	0	0	0	0		0	0	0	0	0	0		0	0	0	0	0	0		0	0	0	0	0	0		0	0	0	0
GAG-Hep	Hep-Octa-GT19-03	594	GlcNAca1-4GlcAb1-4GlcNSa1-4IdoA(2S)a1-4GlcNSa1-4IdoA(2S)a1-4GlcNSa1-4GlcAb-Benzamide-	0	0	0	0	0	0		0	0	0	0	0	0		0	0	0	0	0	0		0	0	0	0	0	0		0	0	0	0	0	0		0	0	0	0	0	0		0	0	0	0
GAG-Hep	Hep-Octa-GT21-03	536	Glc(6S, NS)a1-4GlcAb1-4Glc(6S, NS)a1-4IdoA(2S)a1-4Glc(6S, NS)a1-4IdoA(2S)a1-4Glc(6S, NS)a1-4GlcAb-Benzamide-	0	0	0	0	0	0		0	0	0	0	0	0		0	0	0	0	0	0		0	0	53	0	0	0		0	0	0	0	0	0		0	0	0	0	0	0		0	0	0	0
GAG-Hep	Hep-Octa-GT24-02	570	Glc(6S, Nac)a1-4GlcAb1-4Glc(6S, 3S, NS)a1-4IdoA(2S)a1-4Glc(6S, NS)a1-4IdoA(2S)a1-4Glc(6S, NS)a1-4GlcAb-Benzamide-	0	0	0	0	0	0		0	0	0	0	0	0		40	0	0	0	0	0		0	0	0	0	0	0		0	0	0	0	0	0		0	0	0	0	0	0		0	0	0	0
GAG-Hep	Hep-Octa-GT24-C5-03	738	Glc(6S, Nac)a1-4GlcAb1-4Glc(6S, 3S, NS)a1-4IdoA(2S)a1-4Glc(6S, NS)a1-4IdoA(2S)a1-4Glc(6S, NS)a1-4GlcAb-pentyl azide	0	0	0	0	0	0		0	0	0	0	0	0		0	0	0	0	0	0		0	0	0	0	0	0		0	0	0	0	0	0		0	0	0	0	0	0		0	0	0	0
GAG-Hya	Hya6-04	573	GlcNAcb1-4GlcAb1-3(GlcNAcb1-4GlcAb1-3)2-	0	0	0	0	0	0		0	0	0	0	0	0		51	0	0	0	0	0		0	0	0	0	0	0		0	0	0	0	0	0		0	0	0	0	0	0		0	0	0	0
GAG-Hya	Hya7-03	576	GlcAb1-3(GlcNAcb1-4GlcAb1-3)3-	0	0	0	0	0	0		125.5	0	0	0	0	0		233	0	0	0	0	0		0	0	0	0	0	0		43	0	0	0	0	0		0	0	0	0	0	0		0	0	0	0
GAG-Hya	Hya8 - 03	210	(GlcNAcb1-4GlcAb1-3)4b1-BSA	0	0	0	0	0	0		0	0	0	0	0	0		0	0	0	0	0	0		0	0	0	0	0	0		0	0	0	0	0	0		0	0	0	0	0	0		0	0	0	0
GAG-Hya	Hya9 - 03	206	(GlcAb1-3GlcNAcb1-4)4b1-3GlcAb1-BSA	0	0	0	0	0	0		131	0	0	0	0	0		379.5	0	0	0	0	0		5.5	0	0	0	0	0		93	0	0	0	0	0		0	0	0	0	0	0		0	0	0	0
glycolipid	3'Kdn-Gb5 - 04	559	Kdna2-3Galb1-3GalNAcb1-3Gala1-4Galb-	0	0	0	0	0	0		0	0	0	0	0	0		0	0	0	0	0	0		0	0	0	0	0	0		0	0	0	0	0	0		0	0	0	0	0	0		0	0	0	0
glycolipid	3'Kdn-iGb5 - 04	555	Kdna2-3Galb1-3GalNAcb1-3Gala1-3Galb-	0	0	0	0	0	0		0	0	0	0	0	0		0	0	0	0	0	0		0	0	0	0	0	0		0	0	0	0	0	0		0	0	0	0	0	0		0	0	0	0
glycolipid	3'Kdn-LNnT - 05	551	Kdna2-3Galb1-4GlcNAcb1-3Galb-	0	0	0	0	0	0		0	0	0	0	0	0		0	0	0	0	0	0		0	0	0	0	0	0		0	0	0	0	0	0		0	0	0	0	0	0		0	0	0	0
glycolipid	3'Kdn-LNT - 04	528	Kdna2-3Galb1-3GlcNAcb1-3Galb-	0	0	0	0	0	0		0	0	0	0	0	0		0	0	0	0	0	0		0	0	0	0	0	0		0	0	0	0	0	0		0	0	0	0	0	0		0	0	0	0
glycolipid	3'Neu5Ac8Me-LNT - 04	564	Neu5Ac8Mea2-3Galb1-3GlcNAcb1-3Galb-	0	0	0	0	0	0		0	0	0	0	0	0		0	0	0	0	0	0		0	0	0	0	0	0		0	0	0	0	0	0		0	0	0	0	0	0		0	0	0	0
glycolipid	3'-Neu5Ac-Gb3 - 04	493	Siaa2-3Gala1-4Galb1-	0	0	0	0	0	0		0	0	0	0	0	0		0	0	0	0	0	0		0	0	0	0	0	0		0	0	0	0	0	0		0	0	0	0	0	0		0	0	0	0
glycolipid	3'-Neu5Ac-Gb3-08	472	Siaa2-3Gala1-4Galb-	0	0	0	0	0	0		0	0	0	0	0	0		0	0	0	0	0	0		0	0	0	0	0	0		0	0	0	0	0	0		0	0	0	0	0	0		0	0	0	0
glycolipid	3'Neu5Ac-Gb5	654	Neu5Aca2-3Galb1-3GlcNAcb1-3Gala1-4Galb1-	0	0	0	0	0	0		0	0	0	0	0	0		0	0	0	0	0	0		0	0	0	0	0	0		0	0	0	0	0	0		0	0	0	0	0	0		0	0	0	0
glycolipid	3'Neu5Ac-iGb5	660	Neu5Aca2-3Galb1-3GlcNAcb1-3Gala1-3Galb1-	0	0	0	0	0	0		0	0	0	0	0	0		0	0	0	0	0	0		0	0	0	0	0	0		0	0	0	0	0	0		0	0	0	0	0	0		0	0	0	0
glycolipid	3'Neu5Ac-LNnT	644	Neu5Aca2-3Galb1-4GlcNAcb1-3Galb1-4	0	0	0	0	0	0		0	0	0	0	0	0		0	0	0	0	0	0		0	0	0	0	0	0		0	0	0	0	0	0		0	0	0	0	0	0		0	0	0	0
glycolipid	3'Neu5Ac-LNT - 08	561	Neu5Aca2-3Galb1-3GlcNAcb1-3Galb-	0	0	0	0	0	0		0	0	0	0	0	0		0	0	0	0	0	0		0	0	0	0	0	0		0	0	0	0	0	0		0	0	0	0	0	0		0	0	0	0
glycolipid	3'Neu5Gc-Gb5	657	Neu5Gca2-3Galb1-3GlcNAcb1-3Gala1-4Galb1-	0	0	0	0	0	0		0	0	0	0	0	0		0	0	0	0	0	0		0	0	0	0	0	0		0	0	0	0	0	0		0	0	0	0	0	0		0	0	0	0
glycolipid	3'Neu5Gc-iGb5	663	Neu5Gca2-3Galb1-3GlcNAcb1-3Gala1-3Galb1-	0	0	0	0	0	0		0	0	0	0	0	0		0	0	0	0	0	0		0	0	0	0	0	0		0	0	0	0	0	0		0	0	0	0	0	0		0	0	0	0
glycolipid	3'Neu5Gc-LNnT - 03	519	Neu5Gca2-3Galb1-4GlcNAcb1-3Galb-	0	0	0	0	0	0		0	0	0	0	0	0		0	0	0	0	0	0		0	0	0	0	0	0		0	0	0	0	0	0		0	0	0	0	0	0		0	0	0	0
glycolipid	3'Neu5Gc-LNT - 06	540	Neu5Gca2-3Galb1-3GlcNAcb1-3Galb-	0	0	0	0	0	0		0	0	0	0	0	0		0	0	0	0	0	0		0	0	0	0	0	0		0	0	0	0	0	0		0	0	0	0	0	0		0	0	0	0
glycolipid	di-sialyl type 1 - 04	496	Neu5Acα2-8Neu5Acα2-3Galβ1-3GlcNAcβ1-3Galb-	0	0	0	0	0	0		0	0	0	0	0	0		0	0	0	0	0	0		0	0	0	0	0	0		0	0	0	0	0	0		0	0	0	0	0	0		0	0	0	0
glycolipid	DSLNT - 06	90	Neu5Aca2-3Galb1-3(Neu5Aca2-6)GlcNAcb1-3Galb1-BSA	0	0	0	0	0	0		0	0	0	0	0	0		0	0	0	0	0	0		0	0	0	0	0	0		0	0	0	0	0	0		0	0	0	0	0	0		0	0	0	0
glycolipid	Fuc-GM1a - 08	262	Fuca1-2Galb1-3GalNAcb1-4(Neu5Aca2-3)Galb1-4-BSA	0	0	0	0	0	0		0	0	0	0	0	0		0	0	0	0	0	0		0	0	0	0	0	0		0	0	0	0	0	0		0	0	0	0	0	0		0	0	0	0
glycolipid	Gal-GalNAc-aGM1-06	815	Galβ1-3GalNAcβ1-4Galβ1-3GalNAcβ1-4Galβ1-	0	0	0	0	0	0		0	0	0	0	0	0		0	0	0	0	0	0		0	0	0	0	0	0		0	0	0	0	0	0		0	0	0	0	0	0		0	0	0	0
glycolipid	GD1a (Ac, Ac)	658	Neu5Aca2-8Neu5Aca2-3(Galb1-3GalNAcb1-4)Galb1-	0	0	0	0	0	0		0	0	0	0	0	0		0	0	0	0	0	0		0	0	0	0	0	0		0	0	0	0	0	0		0	0	0	0	0	0		0	0	0	0
glycolipid	GD1a (Gc, Ac)	664	Neu5Gca2-8Neu5Aca2-3(Galb1-3GalNAcb1-4)Galb1-	0	0	0	0	0	0		0	0	0	0	0	0		0	0	0	0	0	0		0	0	0	0	0	0		0	0	0	0	0	0		0	0	0	0	0	0		0	0	0	0
glycolipid	GD1a (Gc, Gc)	665	Neu5Gca2-8Neu5Gca2-3(Galb1-3GalNAcb1-4)Galb1-	0	0	0	0	0	0		0	0	0	0	0	0		0	0	0	0	0	0		0	0	0	0	0	0		0	0	0	0	0	0		0	0	0	0	0	0		0	0	0	0
glycolipid	GD1a (Kdn,Gc)	661	Kdna2-8Neu5Gca2-3(Galb1-3GalNAcb1-4)Galb1-	0	0	0	0	0	0		0	0	0	0	0	0		0	0	0	0	0	0		0	0	0	0	0	0		0	0	0	0	0	0		0	0	0	0	0	0		0	0	0	0
glycolipid	GD1a (Kdn,Kdn)	655	Kdna2-8Kdna2-3(Galb1-3GalNAcb1-4)Galb1-	0	0	0	0	0	0		0	0	0	0	0	0		0	0	0	0	0	0		0	0	0	0	0	0		0	0	0	0	0	0		0	0	0	0	0	0		0	0	0	0
glycolipid	GD1a-Sp - 05	229	Neu5Aca2-3[Neu5Aca2-3Galb1-3GalNAcb1-4]Galb1-4Glcb-Sp-BSA	0	0	0	0	0	0		0	0	0	0	0	0		0	0	0	0	0	0		0	0	0	0	0	0		0	0	0	0	0	0		0	0	0	0	0	0		0	0	0	0
glycolipid	GD1a-Sp - 10	236	Neu5Aca2-3[Neu5Aca2-3Galb1-3GalNAcb1-4]Galb1-4Glcb-Sp-BSA	0	0	0	0	0	0		0	0	0	0	0	0		0	0	0	0	0	0		0	0	0	0	0	0		0	0	0	0	0	0		0	0	0	0	0	0		0	0	0	0
glycolipid	GD1b - 05	318	Neu5Aca2-8Siaa2-3(Galb1-3GalNAcb1-4)Galb1-4-BSA	0	0	0	0	0	0		0	0	0	0	0	0		0	0	0	0	0	0		0	0	0	0	0	0		0	0	0	0	0	0		0	0	0	0	0	0		0	0	0	0
glycolipid	GD2 (Xuefei)	676	Neu5Aca2-8Neu5Aca2-3(GalNAcb1-4)Galb1-Glc-	0	0	0	0	0	0		0	0	0	0	0	0		0	0	0	0	0	0		0	0	0	0	0	0		0	0	0	0	0	0		0	0	0	0	0	0		0	0	0	0
glycolipid	GD2 tetra (Ac/Ac) - 04	549	Neu5Aca2-8Neu5Aca2-3(GalNAcb1-4)Galb-	0	0	0	0	0	0		0	0	0	0	0	0		0	0	0	0	0	0		0	0	0	0	0	0		0	0	0	0	0	0		0	0	0	0	0	0		0	0	0	0
glycolipid	GD2 tetra (Ac-Gc)	646	Neu5Aca2-8Neu5Gca2-3(GalNAcb1-4)Galb1-	0	0	0	0	0	0		0	0	0	0	0	0		0	0	0	0	0	0		0	0	0	0	0	0		0	0	0	0	0	0		0	0	0	0	0	0		0	0	0	0
glycolipid	GD2 tetra (Gc, Kdn)	662	Neu5Gca2-8Kdna2-3(GalNAcb1-4)Galb1-	0	0	0	0	0	0		0	0	0	0	0	0		0	0	0	0	0	0		0	0	0	0	0	0		0	0	0	0	0	0		0	0	0	0	0	0		0	0	0	0
glycolipid	GD2 tetra (Gc/Ac) - 04	521	Neu5Gca2-8Neu5Aca2-3(GalNAcb1-4)Galb-	0	0	0	0	0	0		0	0	0	0	0	0		0	0	0	0	0	0		0	0	0	0	0	0		0	0	0	0	0	0		0	0	0	0	0	0		0	0	0	0
glycolipid	GD2 tetra (Gc/Gc) - 04	503	Man-a - BSA	0	0	0	0	0	0		0	0	0	0	0	0		0	0	0	0	0	0		0	0	0	0	0	0		0	0	0	0	0	0		0	0	0	0	0	0		0	0	0	0
glycolipid	GD2 tetra (Kdn, Gc)	659	Kdna2-8Neu5Gca2-3(GalNAcb1-4)Galb1-	0	0	0	0	0	0		0	0	0	0	0	0		0	0	0	0	0	0		0	0	0	0	0	0		0	0	0	0	0	0		0	0	0	0	0	0		0	0	0	0
glycolipid	GD2 tetra (Kdn, Kdn)	656	Kdna2-8Kdna2-3(GalNAcb1-4)Galb1-	0	0	0	0	0	0		0	0	0	0	0	0		0	0	0	0	0	0		0	0	0	0	0	0		0	0	0	0	0	0		0	0	0	0	0	0		0	0	0	0
glycolipid	GD2 tetra (Kdn/Ac) - 03	537	Kdna2-8Neu5Aca2-3(GalNAcb1-4)Galb-	0	0	0	0	0	0		0	0	0	0	0	0		0	0	0	0	0	0		0	0	0	0	0	0		0	0	0	0	0	0		0	0	0	0	0	0		0	0	0	0
glycolipid	GD2 Tetra-06	566	GalNAcb1-4(Neu5Aca2-8Neu5Aca2-3)Galb-	0	0	0	0	0	0		0	0	0	0	0	0		0	0	0	0	0	0		0	0	0	0	0	0		0	0	0	0	0	0		0	0	0	0	0	0		0	0	0	0
glycolipid	GD2 Tetra-12	569	GalNAcb1-4(Neu5Aca2-8Neu5Aca2-3)Galb-	0	0	0	0	0	0		0	0	0	0	0	0		0	0	0	0	0	0		0	0	0	0	0	0		0	0	0	0	0	0		0	0	0	0	0	0		0	0	0	0
glycolipid	GD2-b-propyl-03	453	Neu5Aca2-8Neu5Aca2-3[GalNAcb1-4]Galb1-4Glcb-propyl-BSA	0	0	0	0	0	0		0	0	0	0	0	0		0	0	0	0	0	0		0	0	0	0	0	0		0	0	0	0	0	0		0	0	0	0	0	0		0	0	0	0
glycolipid	GD2-NHAc (Xuefei)	695	Neu5Ac9NHAca2-8Neu5Aca2-3(GalNAcb1-4)Galb1-Glc-	0	0	0	0	0	0		0	0	0	0	0	0		0	0	0	0	0	0		0	0	0	0	0	0		0	0	0	0	0	0		0	0	0	0	0	0		0	0	0	0
glycolipid	GD2-Sp - 04	314	Neu5Aca2-8Neu5Aca2-3[GalNAcb1-4]Galb1-4Glcb-Sp-BSA	0	0	0	0	0	0		0	0	0	0	0	0		0	0	0	0	0	0		0	0	0	0	0	0		0	0	0	0	0	0		0	0	0	0	0	0		0	0	0	0
glycolipid	GD2-Sp - 10	330	Neu5Aca2-8Neu5Aca2-3[GalNAcb1-4]Galb1-4Glcb-Sp-BSA	0	0	0	0	0	0		0	0	0	0	0	0		0	0	0	0	0	0		0	0	0	0	0	0		0	0	0	0	0	0		0	0	0	0	0	0		0	0	0	0
glycolipid	GD3 tri (Ac/Ac) - 04	529	Neu5Aca2-8Neu5Aca2-3Galb-	0	0	0	0	0	0		0	0	0	0	0	0		0	0	0	0	0	0		0	0	0	0	0	0		0	0	0	0	0	0		0	0	0	0	0	0		0	0	0	0
glycolipid	GD3 tri (Ac-Gc)	653	Neu5Aca2-8Neu5Gca2-3Galb1-	0	0	0	0	0	0		0	0	0	0	0	0		0	0	0	0	0	0		0	0	0	0	0	0		0	0	0	0	0	0		0	0	0	0	0	0		0	0	0	0
glycolipid	GD3 tri (Ac-Kdn)	647	Neu5Aca2-8Kdna2-3Galb1-	0	0	0	0	0	0		0	0	0	0	0	0		0	0	0	0	0	0		0	0	0	0	0	0		0	0	0	0	0	0		0	0	0	0	0	0		0	0	0	0
glycolipid	GD3 tri (Gc/Ac) - 04	553	Neu5Gca2-8Neu5Aca2-3Galb-	0	0	0	0	0	0		0	0	0	0	0	0		0	0	0	0	0	0		0	0	0	0	0	0		0	0	0	0	0	0		0	0	0	0	0	0		0	0	0	0
glycolipid	GD3 tri (Gc-Gc)	652	Neu5Gca2-8Neu5Gca2-3Galb1-	0	0	0	0	0	0		0	0	0	0	0	0		0	0	0	0	0	0		0	0	0	0	0	0		0	0	0	0	0	0		0	0	0	0	0	0		0	0	0	0
glycolipid	GD3 tri (Kdn/Ac) - 05	543	Kdna2-8Neu5Aca2-3Galb-	0	0	0	0	0	0		0	0	0	0	0	0		0	0	0	0	0	0		0	0	0	0	0	0		0	0	0	0	0	0		0	0	0	0	0	0		0	0	0	0
glycolipid	GD3 tri (Kdn-Kdn)	650	Kdna2-8Kdna2-3Galb1-	0	0	0	0	0	0		0	0	0	0	0	0		0	0	0	0	0	0		0	0	0	0	0	0		0	0	0	0	0	0		0	0	0	0	0	0		0	0	0	0
glycolipid	GD3(9-OAc)-b-propyl-03	455	Neu5Ac(9-OAc)a2-8Neu5Aca2-3Galb1-4Glcb-propyl-BSA	0	0	0	0	0	0		0	0	0	0	0	0		0	0	0	0	0	0		0	0	0	0	0	0		0	0	0	0	0	0		0	0	0	0	0	0		0	0	0	0
glycolipid	GD3(Gc-Ac)-b-propyl-03	457	Neu5Gca2-8Neu5Aca2-3Galb1-4Glcb-propyl-BSA	0	0	0	0	0	0		0	0	0	0	0	0		0	0	0	0	0	0		0	0	0	0	0	0		0	0	0	0	0	0		0	0	0	0	0	0		0	0	0	0
glycolipid	GD3(Gc-Gc)-b-propyl-03	459	Neu5Gca2-8Neu5Gca2-3Galb1-4Glcb-propyl-BSA	0	0	0	0	0	0		0	0	0	0	0	0		0	0	0	0	0	0		0	0	0	0	0	0		0	0	0	0	0	0		0	0	0	0	0	0		0	0	0	0
glycolipid	GD3-Sp - 04	271	Neu5Aca2-8Neu5Aca2-3Galb1-4Glcb-Sp-BSA	0	0	0	0	0	0		0	0	0	0	0	0		0	0	0	0	0	0		0	0	0	0	0	0		0	0	0	0	0	0		0	0	0	0	0	0		0	0	0	0
glycolipid	GD3-Sp - 08	301	Neu5Aca2-8Neu5Aca2-3Galb1-4Glcb-Sp-BSA	0	0	0	0	0	0		0	0	0	0	0	0		0	0	0	0	0	0		0	0	0	0	0	0		0	0	0	0	0	0		0	0	0	0	0	0		0	0	0	0
glycolipid	GM1 (Ac) - 06	554	Galb1-3GalNAcb1-4(Neu5Aca2-3)Galb	0	0	0	0	0	0		0	0	0	0	0	0		0	0	0	0	0	0		0	0	0	0	0	0		0	0	0	0	0	0		0	0	0	0	0	0		0	0	0	0
glycolipid	GM1 (Gc)	645	Neu5Gca2-3(Galb1-3GalNAcb1-4)Galb1-	0	0	0	0	0	0		0	0	0	0	0	0		0	0	0	0	0	0		0	0	0	0	0	0		0	0	0	0	0	0		0	0	0	0	0	0		0	0	0	0
glycolipid	GM1 (Kdn)	648	Kdna2-3(Galb1-3GalNAcb1-4)Galb1-	0	0	0	0	0	0		0	0	0	0	0	0		0	0	0	0	0	0		0	0	0	0	0	0		0	0	0	0	0	0		0	0	0	0	0	0		0	0	0	0
glycolipid	GM1a - 29	82	Galb1-3GalNAcb1-4(Neu5Aca2-3)Galb	0	0	0	0	0	0		0	0	0	0	0	0		0	0	0	0	0	0		0	0	0	0	0	0		0	0	0	0	0	0		0	0	0	0	0	0		0	0	0	0
glycolipid	GM1b-05	461	Siaa2-3Galb1-3GalNAcb1-4Galb-	0	0	0	0	0	0		0	0	0	0	0	0		0	0	0	0	0	0		0	0	0	0	0	0		0	0	0	0	0	0		0	0	0	0	0	0		0	0	0	0
glycolipid	GM1b-13	467	Siaa2-3Galb1-3GalNAcb1-4Galb-	0	0	0	0	0	0		0	0	0	0	0	0		0	0	0	0	0	0		0	0	0	0	0	0		0	0	0	0	0	0		0	0	0	0	0	0		0	0	0	0
glycolipid	GM2 analog-06	814	Galβ1-4(Neu5Acα2-3)Galβ1-	0	0	0	0	0	0		0	0	0	0	0	0		0	0	0	0	0	0		0	0	0	0	0	0		0	0	0	0	0	0		0	0	0	0	0	0		0	0	0	0
glycolipid	GM2 tri (8MeAc)	651	Neu5Ac8Mea2-3(GalNAcb1-4)Galb1-	0	0	0	0	0	0		0	0	0	0	0	0		0	0	0	0	0	0		0	0	0	0	0	0		0	0	0	0	0	0		0	0	0	0	0	0		0	0	0	0
glycolipid	GM2 tri (Ac) - 06	522	Neu5Aca2-3(GalNAcb1-4)Galb-	0	0	0	0	0	0		0	0	0	0	0	0		0	0	0	0	0	0		0	0	0	0	0	0		0	0	0	0	0	0		0	0	0	0	0	0		0	0	0	0
glycolipid	GM2 tri (Gc) - 04	507	Neu5Gca2-3(GalNAcb1-4)Galb-	0	0	0	0	0	0		0	0	0	0	0	0		0	0	0	0	0	0		0	0	0	0	0	0		0	0	0	0	0	0		0	0	0	0	0	0		0	0	0	0
glycolipid	GM2 tri (Kdn)	649	Kdna2-3(GalNAcb1-4)Galb1-	0	0	0	0	0	0		0	0	0	0	0	0		0	0	0	0	0	0		0	0	0	0	0	0		0	0	0	0	0	0		0	0	0	0	0	0		0	0	0	0
glycolipid	GM2-Sp - 04	336	Neu5Aca2-3[GalNAcb1-4]Galb1-4Glcb-Sp-BSA	0	0	0	0	0	0		0	0	0	0	0	0		0	0	0	0	0	0		0	0	0	0	0	0		0	0	0	0	0	0		0	0	0	0	0	0		0	0	0	0
glycolipid	GM2-Sp - 07	312	Neu5Aca2-3[GalNAcb1-4]Galb1-4Glcb-Sp-BSA	0	0	0	0	0	0		0	0	0	0	0	0		0	0	0	0	0	0		0	0	0	0	0	0		0	0	0	0	0	0		0	0	0	0	0	0		0	0	0	0
glycolipid	GM2-Sp - 14	96	Neu5Aca2-3[GalNAcb1-4]Galb1-4Glcb-Sp-BSA	0	0	0	0	0	0		0	0	0	0	0	0		0	0	0	0	0	0		0	0	0	0	0	0		0	0	0	0	0	0		0	0	0	0	0	0		0	0	0	0
glycolipid	GM3 - 12	46	Neu5Aca2-3Galb1-4Glc-APD-HSA	0	0	0	0	0	0		0	0	0	0	0	0		0	0	0	0	0	0		0	0	0	0	0	0		0	0	0	0	0	0		0	0	0	0	0	0		0	0	0	0
glycolipid	GM3(Gc)-Sp - 05	322	Neu5Gca2-3Galb1-4Glcb-Sp-BSA	0	0	0	0	0	0		0	0	0	0	0	0		0	0	0	0	0	0		0	0	0	0	0	0		0	0	0	0	0	0		0	0	0	0	0	0		0	0	0	0
glycolipid	GM3(Gc)-Sp - 14	250	Neu5Gca2-3Galb1-4Glcb-Sp-BSA	0	0	0	0	0	0		0	0	0	0	0	0		0	0	0	0	0	0		0	0	0	0	0	0		0	0	0	0	0	0		0	0	0	0	0	0		0	0	0	0
glycolipid	GM3-Sp - 04	285	Neu5Aca2-3Galb1-4Glcb-Sp-BSA	0	0	0	0	0	0		0	0	0	0	0	0		0	0	0	0	0	0		0	0	0	0	0	0		0	0	0	0	0	0		0	0	0	0	0	0		0	0	0	0
glycolipid	GM3-Sp - 11	282	Neu5Aca2-3Galb1-4Glcb-Sp-BSA	0	0	0	0	0	0		0	0	0	0	0	0		0	0	0	0	0	0		0	0	0	0	0	0		0	0	0	0	0	0		0	0	0	0	0	0		0	0	0	0
glycolipid	GQ2-Sp - 03	304	Neu5Aca2-8Neu5Aca2-8Neu5Aca2-8Neu5Aca2-3[GalNAcb1-4]Galb1-4Glcb-Sp-BSA	0	0	0	0	0	0		0	0	0	0	0	0		0	0	0	0	0	0		0	0	0	0	0	0		0	0	0	0	0	0		0	0	0	0	0	0		0	0	0	0
glycolipid	GQ2-Sp - 06	280	Neu5Aca2-8Neu5Aca2-8Neu5Aca2-8Neu5Aca2-3[GalNAcb1-4]Galb1-4Glcb-Sp-BSA	0	0	0	0	0	0		0	0	0	0	0	0		0	0	0	0	0	0		0	0	0	0	0	0		0	0	0	0	0	0		0	0	0	0	0	0		0	0	0	0
glycolipid	GT1a - 04	434	Neu5Aca2-8Neu5Aca2-3Galb1-3GalNAcb1-4(Neu5Aca2-3)Galb-	0	0	0	0	0	0		0	0	0	0	0	0		0	0	0	0	0	0		0	0	0	0	0	0		0	0	0	0	0	0		0	0	0	0	0	0		0	0	0	0
glycolipid	GT2-Sp - 03	295	Neu5Aca2-8Neu5Aca2-8Neu5Aca2-3[GalNAcb1-4]Galb1-4Glcb-Sp-BSA	0	0	0	0	0	0		0	0	0	0	0	0		0	0	0	0	0	0		0	0	0	0	0	0		0	0	0	0	0	0		0	0	0	0	0	0		0	0	0	0
glycolipid	GT2-Sp - 08	288	Neu5Aca2-8Neu5Aca2-8Neu5Aca2-3[GalNAcb1-4]Galb1-4Glcb-Sp-BSA	0	0	0	0	0	0		0	0	0	0	0	0		0	0	0	0	0	0		0	0	0	0	0	0		0	0	0	0	0	0		0	0	0	0	0	0		0	0	0	0
glycolipid	GT3-Sp - 03	257	Neu5Aca2-8Neu5Aca2-8Neu5Aca2-3Galb1-4Glcb-Sp-BSA	0	0	0	0	0	0		0	0	0	0	0	0		0	0	0	0	0	0		0	0	0	0	0	0		0	0	0	0	0	0		0	0	0	0	0	0		0	0	0	0
glycolipid	GT3-Sp - 07	325	Neu5Aca2-8Neu5Aca2-8Neu5Aca2-3Galb1-4Glcb-Sp-BSA	0	0	0	0	0	0		0	0	0	0	0	0		0	0	0	0	0	0		0	0	0	0	0	0		0	0	0	0	0	0		0	0	0	0	0	0		0	0	0	0
glycolipid	LSTa - 10	54	Neu5Aca2-3Galb1-3GlcNAcb1-3Galb1-BSA	0	0	0	0	0	0		0	0	0	0	0	0		0	0	0	0	0	0		0	0	0	0	0	0		0	0	0	0	0	0		0	0	0	0	0	0		0	0	0	0
glycolipid	LSTb - 11	55	Galb1-3(Neu5Aca2-6)GlcNAcb1-3Galb1-BSA	0	0	0	0	0	0		0	0	0	0	0	0		0	0	0	0	0	0		0	0	0	0	0	0		0	0	0	0	0	0		0	0	0	0	0	0		0	0	0	0
glycolipid	LSTc - 07	56	Neu5Aca2-6Galb1-3GlcNAcb1-3Galb1-BSA	0	0	0	0	0	0		0	0	0	0	0	0		0	0	0	0	0	0		0	0	0	0	0	0		0	0	0	0	0	0		0	0	0	0	0	0		0	0	0	0
glycolipid	LSTd-03	483	Siaa2-3Galb1-4GalNAcb1-3Galb-	0	0	0	0	0	0		0	0	0	0	0	0		0	0	0	0	0	0		0	0	0	0	0	0		402	0	0	0	0	0		0	0	0	0	0	0		0	0	0	0
glycolipid	sialyl iGb5 type 2	861	Neu5Acα2-3Galβ1-4GlcNAcβ1-3Galα1-3Galβ1-	0	0	0	0	0	0		0	0	0	0	0	0		0	0	0	0	0	0		0	0	0	0	0	0		0	0	0	0	0	0		0	0	0	0	0	0		0	0	0	0
glycolipid	sialyl SSEA4 analogue type 1	862	Neu5Aca2-8Neu5Acα2-3Galβ1-3GlcNAcβ1-3Galα1-4Galβ1	0	0	0	0	0	0		0	0	0	0	0	0		0	0	0	0	0	0		0	0	0	0	0	0		0	0	0	0	0	0		0	0	0	0	0	0		0	0	0	0
glycolipid	SSEA-4 type 1 analog	863	Neu5Acα2-3Galβ1-3GlcNAcβ1-3Galα1-4Galβ1	0	0	0	0	0	0		0	0	0	0	0	0		0	0	0	0	0	0		0	0	0	0	0	0		0	0	0	0	0	0		0	0	0	0	0	0		0	0	0	0
glycolipid	SSEA-4-penta-05	614	Neu5Aca2-3Galb1-3GlcNAcb1-3Gala1-4Galb1-	0	0	0	0	0	0		0	0	0	0	0	0		0	0	0	0	0	0		0	0	0	0	0	0		0	0	0	0	0	0		0	0	0	0	0	0		0	0	0	0
glycolipid	SSEA-4-penta-11	617	Neu5Aca2-3Galb1-3GlcNAcb1-3Gala1-4Galb1-	0	0	0	0	0	0		0	0	0	0	0	0		0	0	0	0	0	0		0	0	0	0	0	0		0	0	0	0	0	0		0	0	0	0	0	0		0	0	0	0
glycolipid	SSEA-4-Sp - 05	231	Neu5Aca2-3Galb1-3GalNAcb1-3Gala1-4Galb1-4Glcb-Sp-BSA	0	0	0	0	0	0		0	0	0	0	0	0		156.5	0	0	0	0	0		0	0	0	0	0	0		0	0	0	0	0	0		0	0	0	0	0	0		0	0	0	0
glycolipid	SSEA-4-Sp - 12	241	Neu5Aca2-3Galb1-3GalNAcb1-3Gala1-4Galb1-4Glcb-Sp-BSA	0	0	0	0	0	0		0	0	0	0	0	0		626.5	0	0	0	0	0		0	0	0	0	0	0		0	0	0	0	0	0		0	0	0	0	0	0		0	0	0	0
glycolipid related	Gb5 analogue type 1-06	597	Galb1-3GlcNAcb1-3Gala1-4Galb-	0	0	0	0	0	0		0	0	0	0	0	0		0	0	0	0	0	0		0	0	0	0	0	0		0	0	0	0	0	0		0	0	0	0	0	0		0	0	0	0
glycolipid related	Gb5 analogue type 1-14	603	Galb1-3GlcNAcb1-3Gala1-4Galb-	0	0	0	0	0	0		0	0	0	0	0	0		0	0	0	0	0	0		0	0	0	0	0	0		0	0	0	0	0	0		0	0	0	0	0	0		0	0	0	0
glycolipid related	Gb5 analogue type 2-04	600	Galb1-4GlcNAcb1-3Gala1-4Galb-	0	0	0	0	0	0		0	0	0	0	0	0		0	0	0	0	0	0		0	0	0	0	0	0		0	0	0	0	0	0		0	0	0	0	0	0		0	0	0	0
glycolipid related	Gb5 analogue type 2-12	607	Galb1-4GlcNAcb1-3Gala1-4Galb-	0	0	0	0	0	0		0	0	0	0	0	0		0	0	0	0	0	0		0	0	0	0	0	0		0	0	0	0	0	0		0	0	0	0	0	0		0	0	0	0
glycolipid-neutral	GA1 tri - 06	118	Galb1-3GalNAcb1-4Galb1-BSA (GA1tri or asialo-GM1)	0	0	0	0	0	0		0	0	0	0	0	0		0	0	0	0	0	0		0	0	0	0	0	0		0	0	0	0	0	0		0	0	0	0	0	0		0	0	0	0
glycolipid-neutral	GA1 tri- 20	57	Galb1-3GalNAcb1-4Galb1-BSA (GA1tri or asialo-GM1)	0	0	0	0	0	0		0	0	0	0	0	0		0	0	0	0	0	0		0	0	0	0	0	0		0	0	0	0	0	0		0	0	0	0	0	0		0	0	0	0
glycolipid-neutral	GA1di -11	22	Galb1-3GalNAcb – HSA	0	0	0	0	0	0		0	0	0	0	0	0		0	0	0	0	0	0		0	0	0	0	0	0		0	0	0	0	0	0		0	0	0	0	0	0		0	0	0	0
glycolipid-neutral	GA2di - 05	116	GalNAcb1-4Galb - BSA (aka: asialo-GM2)	0	0	0	0	0	0		0	0	0	0	0	0		0	0	0	0	0	0		0	0	0	0	0	0		0	0	0	0	0	0		0	0	0	0	0	0		0	0	0	0
glycolipid-neutral	GA2di - 37	124	GalNAcb1-4Galb - BSA (aka: asialo-GM2)	0	0	0	0	0	0		0	0	0	0	0	0		0	0	0	0	0	0		0	0	0	0	0	0		0	0	0	0	0	0		3.5	0	0	0	0	0		116.5	0	0	0
glycolipid-neutral	GA2di (accurate) - 28	164	GalNAcb1-4Galb - BSA (aka: asialo-GM2)	0	0	0	0	0	0		0	0	0	0	0	0		0	0	0	0	0	0		0	0	0	0	0	0		0	0	0	0	0	0		0	0	0	0	0	0		0	0	0	0
glycolipid-neutral	Gala1-4Galb-	510	Gala1-4Galb-	0	0	0	0	0	0		0	0	0	0	0	0		0	0	0	0	0	0		0	0	0	0	0	0		0	0	0	0	0	0		0	0	0	0	0	0		0	0	0	0
glycolipid-neutral	Gala1-4Galb - 11	31	Gala1-4Galb-CETE-BSA	0	0	0	0	0	0		0	0	0	0	0	0		0	0	0	0	0	0		0	0	0	0	0	0		0	0	0	0	0	0		0	0	0	0	0	0		0	0	0	0
glycolipid-neutral	Gb3- 13	42	Gala1-4Galb1-4Glc-HSA [aka: Pk or CD77]	0	0	0	0	0	0		0	0	0	0	0	0		1494.5	0	14	0	0	0		0	0	0	0	0	0		7	0	0	0	0	0		0	0	0	0	0	0		0	0	0	0
glycolipid-neutral	Gb4 - 09	81	GalNAcb1-3Gala1-4Galb1-BSA (aka: P antigen)	0	0	0	0	0	0		0	0	0	0	0	0		0	0	0	0	0	0		0	0	0	0	0	0		0	0	0	0	0	0		0	0	0	0	0	0		0	0	0	0
glycolipid-neutral	Gb4 - 10-HSA	620	GalNAcb1-3Gala1-4Galb1-HSA (Gb4)	0	0	0	0	0	0		0	0	0	0	0	0		0	0	0	0	0	0		0	0	0	0	0	0		0	0	0	0	0	0		0	0	0	0	0	0		0	0	0	0
glycolipid-neutral	Gb4 tetra (P1 tetra)-Sp - 06	87	GalNAcb1-3Gala1-4Galb1-4GlcNAcb-Sp-BSA	0	0	0	0	0	0		0	0	0	0	0	0		160	0	0	0	0	0		0	0	0	0	0	0		0	0	0	0	0	0		0	0	0	0	0	0		0	0	0	0
glycolipid-neutral	Gb4 tetra (P1 tetra)-Sp - 15	254	GalNAcb1-3Gala1-4Galb1-4GlcNAcb-Sp-BSA	0	0	0	0	0	0		0	0	0	0	0	0		441.5	0	0	0	0	0		0	0	0	0	0	0		0	0	0	0	0	0		0	0	0	0	0	0		0	0	0	0
glycolipid-neutral	Gb4 tri - 07	546	GalNAcb1-3Gala1-4Galb-	0	0	0	0	0	0		0	0	0	0	0	0		0	0	0	0	0	0		0	0	0	0	0	0		0	0	0	0	0	0		0	0	0	0	0	0		0	0	0	0
glycolipid-neutral	Gb5 tetra - 07	612	Galb1-3GalNAcb1-3Gala1-4Galb-	0	0	0	0	0	0		0	0	0	0	0	0		0	0	0	0	0	0		0	0	0	0	0	0		0	0	0	0	0	0		0	0	0	0	0	0		0	0	0	0
glycolipid-neutral	Gb5/SSEA3 - 04	291	Galb1-3GalNAcb1-3Gala1-4Galb1-BSA	0	0	0	0	0	0		0	0	0	0	0	0		0	0	0	0	0	0		0	0	0	0	0	0		0	0	0	0	0	0		0	0	0	0	0	0		0	0	0	0
glycolipid-neutral	Gb5/SSEA3 - 12	305	Galb1-3GalNAcb1-3Gala1-4Galb1-BSA	0	0	0	0	0	0		0	0	0	0	0	0		0	0	0	0	0	0		0	0	0	0	0	0		0	0	0	0	0	0		0	0	0	0	0	0		0	0	0	0
glycolipid-neutral	iFs-05	432	GalNAca1-3GalNAcb1-3Gala1-3Galb- (iso-Forssman)	0	0	0	0	0	0		0	0	0	0	0	0		0	0	0	0	0	0		0	0	0	0	0	0		0	0	0	0	0	0		0	0	0	0	0	0		0	0	0	0
glycolipid-neutral	iFs-11	436	GalNAca1-3GalNAcb1-3Gala1-3Galb- (iso-Forssman)	0	0	0	0	0	0		0	0	0	0	0	0		0	0	0	0	0	0		0	0	0	0	0	0		0	0	0	0	0	0		0	0	0	0	0	0		0	0	0	0
glycolipid-neutral	iGb4 tri - 05	578	GalNAcb1-3Gala1-3Galb-	0	0	0	0	0	0		0	0	0	0	0	0		0	0	0	0	0	0		0	0	0	0	0	0		0	0	0	0	0	0		0	0	0	0	0	0		0	0	0	0
glycolipid-neutral	iGb4-07	418	GalNAcb1-3Gala1-3Galb-	0	0	0	0	0	0		0	0	0	0	0	0		0	0	0	0	0	0		0	0	0	0	0	0		0	0	0	0	0	0		0	0	0	0	0	0		0	0	0	0
glycolipid-neutral	iGb4-19	487	GalNAcb1-3Gala1-3Galb-	0	0	0	0	0	0		0	0	0	0	0	0		0	0	0	0	0	0		0	0	0	0	0	0		0	0	0	0	0	0		0	0	0	0	0	0		0	0	0	0
glycolipid-neutral	iGb5 tetra - 09	544	Galb1-3GalNAcb1-3Gala1-3Galb-	0	0	0	0	0	0		0	0	0	0	0	0		0	0	0	0	0	0		0	0	0	0	0	0		0	0	0	0	0	0		0	0	0	0	0	0		0	0	0	0
glycolipid-neutral	iGb5 type 1-06	818	Galβ1-3GlcNAcβ1-3Galα1-3Galβ1-	0	0	0	0	0	0		0	0	0	0	0	0		0	0	0	0	0	0		0	0	0	0	0	0		0	0	0	0	0	0		0	0	0	0	0	0		0	0	0	0
glycolipid-neutral	iGb5 type 1-13	821	Galβ1-3GlcNAcβ1-3Galα1-3Galβ1-	0	0	0	0	0	0		3.5	0	0	0	0	0		0	0	0	0	0	0		0	0	0	0	0	0		0	0	0	0	0	0		0	0	0	0	0	0		0	0	0	0
glycolipid-neutral	iGb5-06	420	Galb1-3GalNAcb1-3Gala1-3Galb-	0	0	0	0	0	0		0	0	0	0	0	0		0	0	0	0	0	0		0	0	0	0	0	0		0	0	0	0	0	0		0	0	0	0	0	0		0	0	0	0
glycolipid-neutral	iGb5-15	490	Galb1-3GalNAcb1-3Gala1-3Galb-	0	0	0	0	0	0		0	0	0	0	0	0		0	0	0	0	0	0		0	0	0	0	0	0		0	0	0	0	0	0		0	0	0	0	0	0		0	0	0	0
glycolipid-neutral	Lac - 33	23	Galb1-4Glcb – BSA	0	0	0	0	0	0		0	0	0	0	0	0		0	0	0	0	0	0		0	0	0	0	0	0		0	0	0	0	0	0		0	0	0	0	0	0		0	0	0	0
glycolipid-neutral	Lac-BCN-BSA 06	845	Galb1-4Glc	0	0	0	0	0	0		0	0	0	0	0	0		0	0	0	0	0	0		0	0	0	0	0	0		0	0	0	0	0	0		0	0	0	0	0	0		0	0	0	0
glycolipid-neutral	Lac-C5 - 05	240	Galb1-4Glcb – BSA	0	0	0	0	0	0		0	0	0	0	0	0		0	0	0	0	0	0		0	0	0	0	0	0		0	0	0	0	0	0		0	0	0	0	0	0		0	0	0	0
glycolipid-neutral	Lac-C5 - 14	224	Galb1-4Glcb – BSA	0	0	0	0	0	0		0	0	0	0	0	0		0	0	0	0	0	0		0	0	0	0	0	0		0	0	0	0	0	0		0	0	0	0	0	0		0	0	0	0
glycolipid-neutral	Lac-DBCO-BSA 06	847	Galb1-4Glc	0	0	0	0	0	0		0	0	0	0	0	0		0	0	0	0	0	0		0	0	0	0	0	0		0	0	0	0	0	0		0	0	0	0	0	0		0	0	0	0
glycolipid-neutral	LacNAc-NOEt -12	841	Galb1-4GlcNAc	0	0	0	0	0	0		0	0	0	0	0	0		0	0	0	0	0	0		0	0	0	0	0	0		0	0	0	0	0	0		0	0	0	0	0	0		0	0	0	0
glycolipid-neutral	Lc3 di - 11	525	GlcNAcb1-3Galb-	0	0	0	0	0	0		0	0	0	0	0	0		0	0	0	0	0	0		0	0	0	0	0	0		0	0	0	0	0	0		0	0	0	0	0	0		0	0	0	0
glycolipid-neutral	P1 - 09	80	Gala1-4Galb1-4GlcNAc-BSA	0	0	0	0	0	0		0	0	0	0	0	0		164	0	0	0	0	0		0	0	0	0	0	0		0	0	0	0	0	0		0	0	0	0	0	0		0	0	0	0
i antigen	LacNAc (dimeric)-Sp - 06	311	(Galb1-4GlcNAcb1-3)2b-Sp-BSA	0	0	0	0	0	0		0	0	0	0	0	0		0	0	0	0	0	0		0	0	0	0	0	0		0	0	0	0	0	0		0	0	0	0	0	0		0	0	0	0
i antigen	LacNAc (dimeric)-Sp - 16	307	(Galb1-4GlcNAcb1-3)2b-Sp-BSA	0	0	0	0	0	0		0	0	0	0	0	0		0	0	0	0	0	0		0	0	0	0	0	0		0	0	0	0	0	0		0	0	0	0	0	0		0	0	0	0
i antigen	LacNAc (trimeric) - 08	107	Galb1-4GlcNAcb1-3Galb1-4GlcNAcb1-3Galb1-4GlcNAcb-APE-HSA	0	0	0	0	0	0		0	0	0	0	0	0		0	0	0	0	0	0		0	0	0	0	0	0		0	0	0	0	0	0		0	0	0	0	0	0		0	0	0	0
I antigen	LNH - 13	133	Galb1-4GlcNAcb1-6(Galb1-3GlcNAcb1-3)Galb1-BSA	0	0	0	0	0	0		0	0	0	0	0	0		0	0	0	0	0	0		0	0	0	0	0	0		0	0	0	0	0	0		0	0	0	0	0	0		0	0	0	0
I antigen	LNH - 13-HSA	640	Galb1-4GlcNAcb1-6(Galb1-3GlcNAcb1-3)Galb1-	0	0	0	0	0	0		0	0	0	0	0	0		0	0	0	0	0	0		0	0	0	0	0	0		0	0	0	0	0	0		0	0	0	0	0	0		0	0	0	0
i antigen	LNnH - 11	134	Galb1-4GlcNAcb1-6(Galb1-4GlcNAcb1-3)Galb1-BSA	0	0	0	0	0	0		0	0	0	0	0	0		0	0	0	0	0	0		0	0	0	0	0	0		0	0	0	0	0	0		0	0	0	0	0	0		0	0	0	0
i antigen	LNnH - 12-HSA	642	Galb1-4GlcNAcb1-6(Galb1-4GlcNAcb1-3)Galb1-	0	0	0	0	0	0		0	0	0	0	0	0		0	0	0	0	0	0		0	0	0	0	0	0		0	0	0	0	0	0		0	0	0	0	0	0		0	0	0	0
i antigen	LNnO-05	595	Galb1-4GlcNAcb1-3Galb1-4GlcNAcb1-3Galb1-4GlcNAcb1-3Galb-	0	0	0	0	0	0		0	0	0	0	0	0		0	0	0	0	0	0		0	0	0	0	0	0		0	0	0	0	0	0		0	0	0	0	0	0		0	0	0	0
i antigen	LNnO-16	601	Galb1-4GlcNAcb1-3Galb1-4GlcNAcb1-3Galb1-4GlcNAcb1-3Galb-	0	0	0	0	0	0		0	0	0	0	0	0		0	0	0	0	0	0		0	0	0	0	0	0		0	0	0	0	0	0		0	0	0	0	0	0		0	0	0	0
i antigen	LNnT - 04	135	Galb1-4GlcNAcb1-3Galb1-BSA	0	0	0	0	0	0		0	0	0	0	0	0		0	0	0	0	0	0		0	0	0	0	0	0		0	0	0	0	0	0		0	0	0	0	0	0		0	0	0	0
i antigen	LNnT - 04	580	Galb1-4GlcNAcb1-3Galb-	0	0	0	0	0	0		0	0	0	0	0	0		0	0	0	0	0	0		0	0	0	0	0	0		0	0	0	0	0	0		0	0	0	0	0	0		0	0	0	0
i antigen	LNnT - 13-HSA	622	Galb1-4GlcNAcb1-3Galb1-HSA (LNnT)	0	0	0	0	0	0		0	0	0	0	0	0		0	0	0	0	0	0		0	0	0	0	0	0		0	0	0	0	0	0		0	0	0	0	0	0		0	0	0	0
i antigen	LNnT - 14	85	Galb1-4GlcNAcb1-3Galb1-BSA	0	0	0	0	0	0		0	0	0	0	0	0		0	0	0	0	0	0		0	0	0	0	0	0		0	0	0	0	0	0		0	0	0	0	0	0		0	0	0	0
i antigen	pLNnH-06	849	Galb1-4GlcNAcb1-3Galb1-4GlcNAcb1-3Galb1-	0	0	0	0	0	0		0	0	0	0	0	0		0	0	0	0	0	0		0	0	0	0	0	0		0	0	0	0	0	0		0	0	0	0	0	0		0	0	0	0
i antigen	pLNnH-12	858	Galb1-4GlcNAcb1-3Galb1-4GlcNAcb1-3Galb1-	0	0	0	0	0	0		0	0	0	0	0	0		0	0	0	0	0	0		0	0	0	0	0	0		0	0	0	0	0	0		0	0	0	0	0	0		0	0	0	0
Lewis	3'KDN-LeC-Sp - 04	263	KDNa2-3Galb1-3GlcNAcb-Sp-BSA	0	0	0	0	0	0		0	0	0	0	0	0		0	0	0	0	0	0		0	0	0	0	0	0		0	0	0	0	0	0		0	0	0	0	0	0		0	0	0	0
Lewis	3'KDN-LeC-Sp - 12	268	KDNa2-3Galb1-3GlcNAcb-Sp-BSA	0	0	0	0	0	0		0	0	0	0	0	0		0	0	0	0	0	0		0	0	0	0	0	0		0	0	0	0	0	0		0	0	0	0	0	0		0	0	0	0
Lewis	3'Kdn-LeX-Gal - 03	533	Kdna2-3Galb1-4(Fuca1-3)GlcNAcb1-3Galb-	0	0	0	0	0	0		0	0	0	0	0	0		0	0	0	0	0	0		0	0	0	0	0	0		0	0	0	0	0	0		0	0	0	0	0	0		0	0	0	0
Lewis	3'Neu5Ac(9Ac)-LeC-Sp - 05	310	Neu5Ac(9Ac)a2-3Galb1-3GlcNAcb-Sp-BSA	0	0	0	0	0	0		0	0	0	0	0	0		0	0	0	0	0	0		0	0	0	0	0	0		0	0	0	0	0	0		0	0	0	0	0	0		0	0	0	0
Lewis	3'Neu5Ac(9Ac)-LeC-Sp - 12	233	Neu5Ac(9Ac)a2-3Galb1-3GlcNAcb-Sp-BSA	0	0	0	0	0	0		0	0	0	0	0	0		0	0	0	0	0	0		0	0	0	0	0	0		0	0	0	0	0	0		0	0	0	0	0	0		0	0	0	0
Lewis	3'Neu5Ac8Me-LeX-Gal - 04	552	Neu5Ac8Mea2-3Galb1-4(Fuca1-3)GlcNAcb1-3Galb-	0	0	0	0	0	0		0	0	0	0	0	0		0	0	0	0	0	0		0	0	0	0	0	0		0	0	0	0	0	0		0	0	0	0	0	0		0	0	0	0
Lewis	3'Neu5Ac-LeA -12	48	Neu5Aca2-3Galb1-3[Fuca1-4)GlcNAcb1-3Galb1-APD-HAS; Sialyl Lewis A; SLeA	0	0	0	0	0	0		0	0	0	0	0	0		0	0	0	0	0	0		0	0	0	0	0	0		0	0	0	0	0	0		0	0	0	0	0	0		0	0	0	0
Lewis	3'Neu5Ac-LeC-Sp - 05	284	Neu5Aca2-3Galb1-3GlcNAcb-Sp-BSA	0	0	0	0	0	0		0	0	0	0	0	0		0	0	0	0	0	0		0	0	0	0	0	0		0	0	0	0	0	0		0	0	0	0	0	0		0	0	0	0
Lewis	3'Neu5Ac-LeC-Sp - 12	281	Neu5Aca2-3Galb1-3GlcNAcb-Sp-BSA	0	0	0	0	0	0		0	0	0	0	0	0		0	0	0	0	0	0		0	0	0	0	0	0		0	0	0	0	0	0		0	0	0	0	0	0		0	0	0	0
Lewis	3'Neu5Ac-LeX (Sialyl LeX) - ??	127	Neu5Aca2-3Galb1-4[Fuca1-3)GlcNAc – BSA	0	0	0	0	0	0		0	0	0	0	0	0		0	0	0	0	0	0		0	0	0	0	0	0		0	0	0	0	0	0		0	0	0	0	0	0		0	0	0	0
Lewis	3'Neu5Ac-LeX (Sialyl LeX) - 09	41	Neu5Aca2-3Galb1-4[Fuca1-3)GlcNAc – BSA	0	0	0	0	0	0		0	0	0	0	0	0		0	0	0	0	0	0		0	0	0	0	0	0		0	0	0	0	0	0		0	0	0	0	0	0		0	0	0	0
Lewis	3'Neu5Ac-LeX (Sialyl LeX) - HSA	812	Neu5Aca2-3Galb1-4[Fuca1-3)GlcNAc – HSA	0	0	0	0	0	0		0	0	0	0	0	0		0	0	0	0	0	0		0	0	0	0	0	0		0	0	0	0	0	0		0	0	0	0	0	0		0	0	0	0
Lewis	3'Neu5Ac-LeX (Sialyl LeX) -APD-HSA	643	Neu5Aca2-3Galb1-4[Fuca1-3)GlcNAc –APD-HSA	0	0	0	0	0	0		14	0	0	0	0	0		299.5	0	39.5	0	0	0		0	0	0	0	0	0		17.5	0	0	0	0	0		0	0	0	0	0	0		0	0	0	0
Lewis	3'Neu5Ac-LeX-Gal - 04	532	Neu5Aca2-3Galb1-4(Fuca1-3)GlcNAcb1-3Galb-	0	0	0	0	0	0		0	0	0	0	0	0		0	0	0	0	0	0		0	0	0	0	0	0		0	0	0	0	0	0		0	0	0	0	0	0		0	0	0	0
Lewis	3'Neu5Gc-LeC-Sp - 05	316	Neu5Gca2-3Galb1-3GlcNAcb-Sp-BSA	0	0	0	0	0	0		0	0	0	0	0	0		0	0	0	0	0	0		0	0	0	0	0	0		0	0	0	0	0	0		0	0	0	0	0	0		0	0	0	0
Lewis	3'Neu5Gc-LeC-Sp - 12	303	Neu5Gca2-3Galb1-3GlcNAcb-Sp-BSA	0	0	0	0	0	0		0	0	0	0	0	0		0	0	0	0	0	0		0	0	0	0	0	0		0	0	0	0	0	0		0	0	0	0	0	0		0	0	0	0
Lewis	3'Neu5Gc-LeX-Gal - 04	556	Neu5Gca2-3Galb1-4(Fuca1-3)GlcNAcb1-3Galb-	0	0	0	0	0	0		0	0	0	0	0	0		0	0	0	0	0	0		0	0	0	0	0	0		0	0	0	0	0	0		0	0	0	0	0	0		0	0	0	0
Lewis	3'-sulpho-LeA - 15	207	3-SO3-Galb1-3[Fuca1-4)GlcNAc-BSA	0	0	0	0	0	0		0	0	0	0	0	0		0	0	0	0	0	0		0	0	0	0	0	0		0	0	0	0	0	0		0	0	0	0	0	0		0	0	0	0
Lewis	3'-sulpho-LeX - 15	205	3-SO3-Galb1-4[Fuca1-3)GlcNAc-BSA	0	0	0	0	0	0		0	0	0	0	0	0		0	0	0	0	0	0		0	0	0	0	0	0		0	0	0	0	0	0		0	0	0	0	0	0		0	0	0	0
Lewis	6'-sulpho-LeA - 16	211	6-SO3-Galb1-3[Fuca1-4)GlcNAc-BSA	0	0	0	0	0	0		0	0	0	0	0	0		0	0	0	0	0	0		0	0	0	0	0	0		0	0	0	0	0	0		0	0	0	0	0	0		0	0	0	0
Lewis	6'-sulpho-LeX - 08	209	6-SO3-Galb1-4[Fuca1-3)GlcNAc-BSA	0	0	0	0	0	0		0	0	0	0	0	0		0	0	0	0	0	0		0	0	0	0	0	0		0	0	0	0	0	0		0	0	0	0	0	0		0	0	0	0
Lewis	DFLNHc, LacNAc/LeB - 08	329	Galb1-4GlcNAcb1-6[Fuca1-2Galb1-3(Fuca1-4)GlcNAcb1-3]Galb1-BSA	0	0	0	0	0	0		0	0	0	0	0	0		0	0	0	0	0	0		0	0	0	0	0	0		0	0	0	0	0	0		0	0	0	0	0	0		0	0	0	0
Lewis	DFLNnH, LeX/LeX - 10	317	Galb1-4(Fuca1-3)GlcNAcb1-6[Galb1-4(Fuca1-3)GlcNAcb1-3]Galb1-BSA	0	0	0	0	0	0		0	0	0	0	0	0		0	0	0	0	0	0		0	0	0	0	0	0		0	0	0	0	0	0		0	0	0	0	0	0		0	0	0	0
Lewis	DFpLNH I, LeB - 09	89	Fuca1-2Galb1-3(Fuca1-4)GlcNAcb1-3Galb1-4GlcNAcb1-3Galb-BSA	0	0	0	0	0	0		0	0	0	0	0	0		0	0	0	0	0	0		0	0	0	0	0	0		0	0	0	0	0	0		0	0	0	0	0	0		0	0	0	0
Lewis	LeA tri	700	Galb1-3[Fuca1-4)GlcNAcb1; LeA trisacch from Dextra (NGP0704)	0	0	0	0	0	0		0	0	0	0	0	0		0	0	0	0	0	0		0	0	0	0	0	0		0	0	0	0	0	0		0	0	0	0	0	0		0	0	0	0
Lewis	LeA-Lac -18 (LNFP II)	37	Galb1-3[Fuca1-4)GlcNAcb1-3Galb1-4Glcb- BSA	0	0	0	0	0	0		0	0	0	0	0	0		0	0	0	0	0	0		0	0	0	0	0	0		177	0	0	0	0	0		0	0	0	0	0	0		0	0	0	0
Lewis	LeA-LeX - 21	200	Galb1-3(Fuca1-4)GlcNAcb1-3Galb1-4(Fuca1-3)GlcNAcb1-3Galb1-APD-HSA	0	0	0	0	0	0		0	0	0	0	0	0		0	0	0	0	0	0		0	0	0	0	0	0		0	0	0	0	0	0		0	0	0	0	0	0		0	0	0	0
Lewis	LeB-08	833	Fuca1-2Galb1-3(Fuca1-4)GlcNAcb1-	0	0	0	0	0	0		0	0	0	0	0	0		32.5	0	0	0	0	0		0	0	0	0	0	0		0	0	0	0	0	0		0	0	0	0	0	0		0	0	0	0
Lewis	LeB-Lac - 09 (LNDFH I)	38	Fuca1-2Galb1-3(Fuca1-4)GlcNAcb1-3Galb1-4Glcb-BSA	0	0	0	0	0	0		0	0	0	0	0	0		0	0	0	0	0	0		0	0	0	0	0	0		31	0	0	0	0	0		0	0	0	0	0	0		0	0	0	0
Lewis	LeC (dimeric)-Sp - 06	239	Galb1-3GlcNAcb1-3Galb1-3GlcNAcb-Sp-BSA	0	0	0	0	0	0		0	0	0	0	0	0		0	0	0	0	0	0		0	0	0	0	0	0		0	0	0	0	0	0		0	0	0	0	0	0		0	0	0	0
Lewis	LeC (dimeric)-Sp - 16	221	Galb1-3GlcNAcb1-3Galb1-3GlcNAcb-Sp-BSA	0	0	0	0	0	0		0	0	0	0	0	0		0	0	0	0	0	0		0	0	0	0	0	0		0	0	0	0	0	0		0	0	0	0	0	0		0	0	0	0
lewis	LeC-Sp - 06	111	Galb1-3GlcNAcb-Sp-BSA	0	0	0	0	0	0		0	0	0	0	0	0		0	0	0	0	0	0		0	0	0	0	0	0		0	0	0	0	0	0		0	0	0	0	0	0		0	0	0	0
Lewis	LeC-Sp - 07	279	Galb1-3GlcNAcb-Sp-BSA	0	0	0	0	0	0		0	0	0	0	0	0		0	0	0	0	0	0		0	0	0	0	0	0		0	0	0	0	0	0		0	0	0	0	0	0		0	0	0	0
Lewis	LeC-Sp - 15	259	Galb1-3GlcNAcb-Sp-BSA	0	0	0	0	0	0		0	0	0	0	0	0		0	0	0	0	0	0		0	0	0	0	0	0		0	0	0	0	0	0		0	0	0	0	0	0		0	0	0	0
Lewis	LeX (dimeric) -07	49	Galb1-4[Fuca1-3)GlcNAcb1-3Galb1-4(Fuca1-3)GlcNAcb1-3Galb1-APE-BSA	0	0	0	0	0	0		0	0	0	0	0	0		0	0	0	0	0	0		0	0	0	0	0	0		0	0	0	0	0	0		0	0	0	0	0	0		0	0	0	0
Lewis	LeX trisaccharide	730	Galb1-4[Fuca1-3)GlcNAc-; SSEA-1; CD-15; Dextra	0	0	0	0	0	0		0	0	0	0	0	0		0	0	0	0	0	0		0	0	0	0	0	0		0	0	0	0	0	0		0	0	0	0	0	0		0	0	0	0
Lewis	LeX-Gal (FucLNnT) - 07	523	Galb1-4(Fuca1-3)GlcNAcb1-3Galb-	0	0	0	0	0	0		0	0	0	0	0	0		0	0	0	0	0	0		0	0	0	0	0	0		0	0	0	0	0	0		0	0	0	0	0	0		0	0	0	0
Lewis	LeX-Lac (monomeric, LNFIII)	40	Galb1-4[Fuca1-3)GlcNAcb1-3Galb1-4Glc-APD-HSA ; SSEA-1; CD-15; Glycotech	0	0	0	0	0	0		0	0	0	0	0	0		0	0	0	0	0	0		0	0	0	0	0	0		0	0	0	0	0	0		0	0	0	0	0	0		0	0	0	0
Lewis	LeY (CF3)-NOEt - 12	842	Fuc(CF3)a1-2Galb1-4[Fuca1-3)GlcNAcb1-	0	0	0	0	0	0		0	0	0	0	0	0		0	0	0	0	0	0		0	0	0	0	0	0		0	0	0	0	0	0		0	0	0	0	0	0		0	0	0	0
Lewis	LeY (CF3)-NPr - 12	840	Fuc(CF3)a1-2Galb1-4[Fuca1-3)GlcNAcb1-	0	0	0	0	0	0		0	0	0	0	0	0		0	0	0	0	0	0		0	0	0	0	0	0		0	0	0	0	0	0		0	0	0	0	0	0		0	0	0	0
Lewis	LeY (CF3, CF3)-NOEt - 8	844	Fuc(CF3)a1-2Galb1-4[Fuc(CF3)a1-3]GlcNAcb1-	0	0	0	0	0	0		0	0	0	0	0	0		0	0	0	0	0	0		0	0	0	0	0	0		0	0	0	0	0	0		0	0	0	0	0	0		0	0	0	0
Lewis	LeY -08	39	Fuca1-2Galb1-4[Fuca1-3)GlcNAc –HSA	0	0	0	0	0	0		0	0	0	0	0	0		0	0	0	0	0	0		0	0	0	0	0	0		0	0	0	0	0	0		0	0	0	0	0	0		0	0	0	0
Lewis	LeY -08 (repeat)	621	Fuca1-2Galb1-4[Fuca1-3)GlcNAc –HSA	0	0	0	0	0	0		0	0	0	0	0	0		0	0	0	0	0	0		0	0	0	0	0	0		0	0	0	0	0	0		0	0	0	0	0	0		0	0	0	0
Lewis	LeY tetra-10	668	Fuca1-2Galb1-4[Fuca1-3)GlcNAcb1-	0	0	0	0	0	0		0	0	0	0	0	0		0	0	0	0	0	0		0	0	0	0	0	0		0	0	0	0	0	0		0	0	0	0	0	0		0	0	0	0
Lewis	LeY tetra-HSA -05	666	Fuca1-2Galb1-4[Fuca1-3)GlcNAcb1-	0	0	0	0	0	0		0	0	0	0	0	0		0	0	0	0	0	0		0	0	0	0	0	0		0	0	0	0	0	0		0	0	0	0	0	0		0	0	0	0
Lewis	LeY tetra-HSA -10	667	Fuca1-2Galb1-4[Fuca1-3)GlcNAcb1-	0	0	0	0	0	0		0	0	0	0	0	0		0	0	0	0	0	0		0	0	0	0	0	0		0	0	0	0	0	0		0	0	0	0	0	0		0	0	0	0
Lewis	LeY-LeX	592	Fuca1-2Galb1-4(Fuca1-3)GlcNAcb1-3Galb1-4(Fuca1-3)GlcNAcb1-O-APE-HSA; Tri-fucosyl-Lewis y-heptasaccharide	0	0	0	0	0	0		0	0	0	0	0	0		0	0	0	0	0	0		0	0	0	0	0	0		0	0	0	0	0	0		0	0	0	0	0	0		0	0	0	0
Lewis	LNT - 05	117	Galb1-3GlcNAcb1-3Galb-BSA	0	0	0	0	0	0		0	0	0	0	0	0		0	0	0	0	0	0		0	0	0	0	0	0		0	0	0	0	0	0		0	0	0	0	0	0		0	0	0	0
Lewis	LNT - 17-HSA	623	Galb1-3GlcNAcb1-3Galb-HSA (LNT)	0	0	0	0	0	0		0	0	0	0	0	0		0	0	0	0	0	0		0	0	0	0	0	0		0	0	0	0	0	0		0	0	0	0	0	0		0	0	0	0
Lewis	LNT - 21	53	Galb1-3GlcNAcb1-3Galb-BSA	0	0	0	0	0	0		0	0	0	0	0	0		0	0	0	0	0	0		0	0	0	0	0	0		0	0	0	0	0	0		0	0	0	0	0	0		0	0	0	0
Lewis	LNT tri - 10	579	Galb1-3GlcNAcb1-3Galb-	0	0	0	0	0	0		0	0	0	0	0	0		0	0	0	0	0	0		0	0	0	0	0	0		0	0	0	0	0	0		0	0	0	0	0	0		0	0	0	0
Lewis	MFLNH III - 14	219	Galb1-4(Fuca1-3)GlcNAcb1-6 (Galb1-3GlcNAcb1-3)Galb1-BSA	0	0	0	0	0	0		0	0	0	0	0	0		0	0	0	0	0	0		0	0	0	0	0	0		0	0	0	0	0	0		0	0	0	0	0	0		0	0	0	0
Lewis	MSMFLnNH - 09	215	Galb1-4(Fuca1-3)GlcNAcb1-6 (Neu5Aca2-6Galb1-4GlcNAcb1-3)Galb1-BSA	0	0	0	0	0	0		0	0	0	0	0	0		0	0	0	0	0	0		0	0	0	0	0	0		0	0	0	0	0	0		0	0	0	0	0	0		0	0	0	0
Lewis+Sia	Fuc, 6'Neu5Ac-LNnH-APD-HSA - 12	194	Galb1-4[Fuca1-3]GlcNAcb1-6[Neu5Aca2-6Galb1-4GlcNAcb1-3]Galb1-APD-HSA	0	0	0	0	0	0		0	0	0	0	0	0		0	0	0	0	0	0		0	0	0	0	0	0		0	0	0	0	0	0		0	0	0	0	0	0		0	0	0	0
N-linked	A2 (a2-3) - 01.4	588	Neu5Aca2-3Galb1-4GlcNAcb1-2Mana1-6(Neu5Aca2-3Galb1-4GlcNAcb1-2Mana1-3)Manb1-4GlcNAcb1-	0	0	0	0	0	0		0	0	0	0	0	0		0	0	0	0	0	0		0	0	0	0	0	0		0	0	0	0	0	0		0	0	0	0	0	0		0	0	0	0
N-linked	A2 (a2-6) - 01.5	593	Neu5Aca2-6Galb1-4GlcNAcb1-2Mana1-6(Neu5Aca2-6Galb1-4GlcNAcb1-2Mana1-3)Manb1-4GlcNAcb1-	0	0	0	0	0	0		0	0	0	0	0	0		0	0	0	0	0	0		0	0	0	0	0	0		0	0	0	0	0	0		0	0	0	0	0	0		0	0	0	0
N-linked	G0-GlcNAc2-Asn	829	G0-GlcNAc2-Asn-squarate-BSA (10 N-glycans/ BSA); GlcNAcb1-2Mana1-6(GlcNAcb1-2Mana1-3)Manb1-4GlcNAcb1-4GlcNAc	0	0	0	0	0	0		0	0	0	0	0	0		0	0	0	0	0	0		0	0	0	0	0	0		0	0	0	0	0	0		0	0	0	0	0	0		0	0	0	0
N-linked	G2-GlcNAc2-Asn	828	G2-GlcNAc2-Asn-squarate-BSA (8 N-glycans/ BSA); Galb1-4GlcNAcb1-2Mana1-6(Galb1-4GlcNAcb1-2Mana1-3)Manb1-4GlcNAcb1-4GlcNAc	0	0	0	0	0	0		0	0	0	0	0	0		0	0	0	0	0	0		0	0	0	0	0	0		0	0	0	0	0	0		0	0	0	0	0	0		0	0	0	0
N-linked	GlcNAc-Man3 - 02	197	Mana1-6(GlcNAcb1-2Mana1-3)Manb1-4GlcNAcb-BSA	0	0	0	0	0	0		0	0	0	0	0	0		0	0	0	0	0	0		0	0	0	0	0	0		0	0	0	0	0	0		0	0	0	0	0	0		0	0	0	0
N-linked	GlcNAc-Man5 - 03	199	Mana1-6(Mana1-3)Mana1-6(GlcNAcb1-2Mana1-3)Manb1-4GlcNAcb-BSA	0	0	0	0	0	0		0	0	0	0	0	0		0	0	0	0	0	0		0	0	0	0	0	0		0	0	0	0	0	0		0	0	0	0	0	0		0	0	0	0
N-linked	Hybrid-M5N4B - 03	214	GlcNAcb1-2Mana1-3[Mana1-3(Mana1-6)Mana1-6](GlcNAcb1-4)Manb1-4GlcNAcb1-BSA	0	0	0	0	0	0		0	0	0	0	0	0		0	0	0	0	0	0		0	0	0	0	0	0		0	0	0	0	0	0		0	0	0	0	0	0		0	0	0	0
N-linked	LacNAc-Man5 - 02	198	Mana1-6(Mana1-3)Mana1-6(Galb1-4GlcNAcb1-2Mana1-3)Manb1-4GlcNAcb-BSA	0	0	0	0	0	0		0	0	0	0	0	0		0	0	0	0	0	0		0	0	0	0	0	0		0	0	0	0	0	0		0	0	0	0	0	0		0	0	0	0
N-linked	Man1 - 04	264	Manβ1-4GlcNAcβ1-4GlcNAcβ1-BSA	0	0	0	0	0	0		0	0	0	0	0	0		0	0	0	0	0	0		0	0	0	0	0	0		0	0	0	0	0	0		0	0	0	0	0	0		0	0	0	0
N-linked	Man1 - 12	321	Manβ1-4GlcNAcβ1-4GlcNAcβ1-BSA	0	0	0	0	0	0		0	0	0	0	0	0		0	0	0	0	0	0		0	0	0	0	0	0		0	0	0	0	0	0		0	0	0	0	0	0		0	0	0	0
N-linked	Man3 - 06	77	Mana1-6(Mana1-3)Manb1-4GlcNAc -BSA	0	0	0	0	0	0		0	0	0	0	0	0		0	0	0	0	0	0		0	0	0	0	0	0		0	0	0	0	0	0		0	0	0	0	0	0		0	0	0	0
N-linked	Man3a - 07	508	Mana1-2Mana1-3Manb1-4GlcNAcb-	0	0	0	0	0	0		0	0	0	0	0	0		0	0	0	0	0	0		0	0	0	0	0	0		0	0	0	0	0	0		0	0	0	0	0	0		0	0	0	0
N-linked	Man5 - 06	86	Mana1-6(Mana1-3)Mana1-6(Mana1-3)Manb1-4GlcNAcb-	0	0	0	0	0	0		0	0	0	0	0	0		0	0	0	0	0	0		0	0	0	0	0	0		0	0	0	0	0	0		0	0	0	0	0	0		0	0	0	0
N-linked	Man5-GlcNAc2-Asn	831	Man5-GlcNAc2-Asn-squarate-BSA (10 N-glycans/ BSA)	0	0	0	0	0	0		0	0	0	0	0	0		0	0	0	0	0	0		0	0	0	0	0	0		0	0	0	0	0	0		0	0	0	0	0	0		0	0	0	0
N-linked	Man6 - I - 04	204	Mana1-6(Mana1-3)Mana1-6(Mana1-2Mana1-3)Manb1-BSA	0	0	0	0	0	0		0	0	0	0	0	0		0	0	0	0	0	0		0	0	0	0	0	0		0	0	0	0	0	0		0	0	0	0	0	0		0	0	0	0
N-linked	Man6 - II - 05	88	Mana1-2Mana1-3Mana1-6(Mana1-2Mana1-3)Manb1-BSA	0	0	0	0	0	0		0	0	0	0	0	0		0	0	0	0	0	0		0	0	0	0	0	0		0	0	0	0	0	0		0	0	0	0	0	0		0	0	0	0
N-linked	Man6 I - 03	613	Mana1-6(Mana1-3)Mana1-6(Mana1-2Mana1-3)Manb-	0	0	0	0	0	0		0	0	0	0	0	0		0	0	0	0	0	0		0	0	0	0	0	0		0	0	0	0	0	0		0	0	0	0	0	0		0	0	0	0
N-linked	Man7D1 - 10	95	Mana1-6(Mana1-3)Mana1-6(Mana1-2Mana1-2Mana1-3)Manb1-4GlcNAc-BSA	0	0	0	0	0	0		0	0	0	0	0	0		0	0	0	0	0	0		0	0	0	0	0	0		0	0	0	0	0	0		0	0	0	0	0	0		0	0	0	0
N-linked	Man7D2 - 05	506	Mana1-6(Mana1-2Mana1-3)Mana1-6(Mana1-2Mana1-3)Manb1-4GlcNAcb-	0	0	0	0	0	0		0	0	0	0	0	0		0	0	0	0	0	0		0	0	0	0	0	0		0	0	0	0	0	0		0	0	0	0	0	0		0	0	0	0
N-linked	Man7D3 - 06	615	Mana1-2Mana1-6(Mana1-3)Mana1-6(Mana1-2Mana1-3)Manb1-4GlcNAcb-	0	0	0	0	0	0		0	0	0	0	0	0		0	0	0	0	0	0		0	0	0	0	0	0		0	0	0	0	0	0		0	0	0	0	0	0		0	0	0	0
N-linked	Man7D3 - 08	84	Mana1-2Mana1-6(Mana1-3)Mana1-6(Mana1-2Mana1-3)Manb1-4GlcNAc-BSA	0	0	0	0	0	0		0	0	0	0	0	0		0	0	0	0	0	0		0	0	0	0	0	0		0	0	0	0	0	0		0	0	0	0	0	0		0	0	0	0
N-linked	Man8D1D3 #2	394	Mana1-2Mana1-6(Mana1-3)Mana1-6(Mana1-2Mana1-2Mana1-3)Manb1-4GlcNAc-BSA	0	0	0	0	0	0		0	0	0	0	0	0		0	0	0	0	0	0		0	0	0	0	0	0		0	0	0	0	0	0		0	0	0	0	0	0		0	0	0	0
N-linked	Man9 - 05 #2	91	Mana1-2Mana1-6(Mana1-2Mana1-3)Mana1-6(Mana1-2Mana1-2Mana1-3)Manb1-4GlcNAc-BSA	0	0	0	0	0	0		0	0	0	0	0	0		0	0	0	0	0	0		0	0	0	0	0	0		0	0	0	0	0	0		0	0	0	0	0	0		0	0	0	0
N-linked	Man9 - 08	504	Mana1-2Mana1-6(Mana1-2Mana1-3)Mana1-6(Mana1-2Mana1-2Mana1-3)Manb1-4GlcNAcb-	0	0	0	0	0	0		0	0	0	0	0	0		0	0	0	0	0	0		0	0	0	0	0	0		0	0	0	0	0	0		0	0	0	0	0	0		0	0	0	0
N-linked	Man9-GlcNAc2-Asn	830	Man9-GlcNAc2-Asn-squarate-BSA (8 N-glycans/ BSA)	0	0	0	0	0	0		0	0	0	0	0	0		0	0	0	0	0	0		0	0	0	0	0	0		0	0	0	0	0	0		0	0	0	0	0	0		0	0	0	0
N-linked	NA2 - 08	153	Galb1-4GlcNAcb1-2Mana1-6[Galb1-4GlcNAcb1-2Mana1-3]Manb1-4GlcNAc -BSA	0	0	0	0	0	0		0	0	0	0	0	0		0	0	0	0	0	0		0	0	0	0	0	0		0	0	0	0	0	0		0	0	0	0	0	0		0	0	0	0
N-linked	NA3 - 05	150	Galb1-4GlcNAcb1-2Mana1-6[Galb1-4GlcNAcb1-2(Galb1-4GlcNAcb1-4)Mana1-3]Manb1-4GlcNAc -BSA	0	0	0	0	0	0		0	0	0	0	0	0		0	0	0	0	0	0		0	0	0	0	0	0		0	0	0	0	0	0		0	0	0	0	0	0		0	0	0	0
N-linked	NA4 - 05	170	Galb1-4GlcNAcb1-2(Galb1-4GlcNAcb1-6)Mana1-6[Galb1-4GlcNAcb1-2(Galb1-4GlcNAcb1-4)Mana1-3]Manb1-4GlcNAc -BSA	0	0	0	0	0	0		0	0	0	0	0	0		0	0	0	0	0	0		0	0	0	0	0	0		0	0	0	0	0	0		0	0	0	0	0	0		0	0	0	0
N-linked	NGA2 - 07	144	GlcNAcb1-2Mana1-6(GlcNAcb1-2Mana1-3)Manb1-4GlcNAc -BSA	0	0	0	0	0	0		0	0	0	0	0	0		0	0	0	0	0	0		0	0	0	0	0	0		0	0	0	0	0	0		0	0	0	0	0	0		0	0	0	0
N-linked	NGA2B - 05	141	GlcNAcb1-2Mana1-6(GlcNAcb1-2Mana1-3)(GlcNAcb1-4)Manb1-4GlcNAc -BSA	0	0	0	0	0	0		0	0	0	0	0	0		0	0	0	0	0	0		0	0	0	0	0	0		0	0	0	0	0	0		0	0	0	0	0	0		0	0	0	0
N-linked	NGA3 - 01	166	GlcNAcb1-2Mana1-6[GlcNAcb1-2(GlcNAcb1-4)Mana1-3]Manb1-4GlcNAc -BSA	0	0	0	0	0	0		0	0	0	0	0	0		0	0	0	0	0	0		0	0	0	0	0	0		0	0	0	0	0	0		0	0	0	0	0	0		0	0	0	0
N-linked	NGA3B - 06	165	GlcNAcb1-2Mana1-6[GlcNAcb1-2(GlcNAcb1-4)Mana1-3](GlcNAcb1-4)Manb1-4GlcNAc -BSA	0	0	0	0	0	0		0	0	0	0	0	0		0	0	0	0	0	0		0	0	0	0	0	0		0	0	0	0	0	0		0	0	0	0	0	0		0	0	0	0
N-linked	NGA4 - 06	167	GlcNAcb1-2(GlcNAcb1-6)Mana1-6[GlcNAcb1-2(GlcNAcb1-4)Mana1-3]Manb1-4GlcNAc -BSA	0	0	0	0	0	0		0	0	0	0	0	0		0	0	0	0	0	0		0	0	0	0	0	0		0	0	0	0	0	0		0	0	0	0	0	0		0	0	0	0
N-linked	NGA4(B)2 - 04	168	GlcNAcb1-2(GlcNAcb1-4)(GlcNAcb1-6)Mana1-6[GlcNAcb1-2Mana1-3](GlcNAcb1-4)Manb1-4GlcNAc -BSA	0	0	0	0	0	0		0	0	0	0	0	0		0	0	0	0	0	0		0	0	0	0	0	0		0	0	0	0	0	0		0	0	0	0	0	0		0	0	0	0
N-linked	NGA5B - 02	169	GlcNAcb1-2(GlcNAcb1-4)(GlcNAcb1-6)Mana1-6[GlcNAcb1-2(GlcNAcb1-4)Mana1-3](GlcNAcb1-4)Manb1-4GlcNAc -BSA	0	0	0	0	0	0		0	0	0	0	0	0		0	0	0	0	0	0		0	0	0	0	0	0		0	0	0	0	0	0		0	0	0	0	0	0		0	0	0	0
N-linked	S2G2-GlcNAc2-Asn	827	S2G2-GlcNAc2-Asn-squarate-BSA (8 N-glycans/ BSA)	0	0	0	0	0	0		0	0	0	0	0	0		0	0	0	0	0	0		0	0	0	0	0	0		0	0	0	0	0	0		0	0	0	0	0	0		0	0	0	0
non-human	4-Me-GlcAa1-2Xylb1 - 07	748	4-Me-GlcAa1-2Xylb1 -BSA	0	0	0	0	0	0		0	0	0	0	0	0		0	0	0	0	0	0		0	0	0	0	0	0		0	0	0	0	0	0		0	0	0	0	0	0		0	0	0	0
non-human	4-Me-GlcAa1-2Xylb1 - 25	805	4-Me-GlcAa1-2Xylb1 -BSA	0	0	0	0	0	0		0	0	0	0	0	0		0	0	0	0	0	0		0	0	0	0	0	0		0	0	0	0	0	0		0	0	0	0	0	0		0	0	0	0
non-human	4-Me-GlcAa1-2Xylb1-4Xylb- 07	763	4-Me-GlcAa1-2Xylb1-4Xylb- BSA	0	0	0	0	0	0		0	0	0	0	0	0		49	0	0	0	0	0		67.5	0	0	0	0	0		0	0	0	0	0	0		100	0	7	0	0	0		36	0	0	0
non-human	4-Me-GlcAa1-2Xylb1-4Xylb- 19	791	4-Me-GlcAa1-2Xylb1-4Xylb- BSA	0	0	0	0	0	0		200.5	0	0	0	0	0		295.5	0	0	0	0	0		595.5	0	25	0	0	0		359.5	0	0	0	0	0		29	0	0	0	0	0		87	0	0	0
non-human	Ara2 - 08	741	Araa1-5Ara-BSA	0	0	0	0	0	0		0	0	0	0	0	0		0	0	0	0	0	0		0	0	0	0	0	0		0	0	0	0	0	0		0	0	0	0	0	0		0	0	0	0
non-human	Ara2 - 23	797	Araa1-5Ara-BSA	0	0	0	0	0	0		0	0	0	0	0	0		0	0	0	0	0	0		0	0	0	0	0	0		0	0	0	0	0	0		0	0	0	0	0	0		0	0	0	0
non-human	Ara3 - 06	743	Araa1-5Araa1-5Ara-BSA	0	0	0	0	0	0		0	0	0	0	0	0		39.5	0	0	0	0	0		87.5	0	0	0	0	0		43.5	0	0	0	0	0		0	0	0	0	0	0		0	0	0	0
non-human	Ara3 - 21	795	Araa1-5Araa1-5Ara-BSA	0	0	0	0	0	0		0	0	0	0	0	0		0	0	0	0	0	0		0	0	0	0	0	0		0	0	0	0	0	0		0	0	0	0	0	0		0	0	0	0
non-human	Ara4 - 08	756	Araa1-5Araa1-5Araa1-5Ara-BSA	0	0	0	0	0	0		0	0	0	0	0	0		0	0	0	0	0	0		0	0	0	0	0	0		0	0	0	0	0	0		0	0	0	0	0	0		0	0	0	0
non-human	Ara4 - 23	792	Araa1-5Araa1-5Araa1-5Ara-BSA	0	0	0	0	0	0		0	0	0	0	0	0		0	0	0	0	0	0		0	0	0	0	0	0		0	0	0	0	0	0		102	0	0	0	0	0		14	0	0	0
non-human	Ara5 - 20	34	Araa1-5Araa1-5Araa1-5Araa1-5Araa1-BSA	0	0	0	0	0	0		0	0	0	0	0	0		0	0	0	0	0	0		0	0	0	0	0	0		0	0	0	0	0	0		0	0	0	0	0	0		0	0	0	0
non-human	Ara6 - 08	766	Araa1-5Araa1-5Araa1-5Araa1-5Araa1-5Ara-BSA	0	0	0	0	0	0		0	0	0	0	0	0		0	0	0	0	0	0		39.5	0	0	0	0	0		7	0	0	0	0	0		51	0	0	0	0	0		0	0	0	0
non-human	Ara6 - 21	802	Araa1-5Araa1-5Araa1-5Araa1-5Araa1-5Ara-BSA	0	0	0	0	0	0		0	0	0	0	0	0		0	0	0	0	0	0		0	0	0	0	0	0		0	0	0	0	0	0		0	0	0	0	0	0		0	0	0	0
non-human	Ara7 - 07	635	Araa1-5Araa1-5Araa1-5Araa1-5Araa1-5Araa1-5Ara-BSA	0	0	0	0	0	0		0	0	0	0	0	0		0	0	0	0	0	0		0	0	0	0	0	0		0	0	0	0	0	0		0	0	0	0	0	0		0	0	0	0
non-human	Ara7 - 17	806	Araa1-5Araa1-5Araa1-5Araa1-5Araa1-5Araa1-5Ara-BSA	0	0	0	0	0	0		0	0	0	0	0	0		0	0	0	0	0	0		0	0	0	0	0	0		0	0	0	0	0	0		0	0	0	0	0	0		0	0	0	0
non-human	Arafa1-3(Arafa1-2)Xylb1 - 05	750	Arafa1-3(Arafa1-2)Xylb1 - BSA	0	0	0	0	0	0		0	0	0	0	0	0		0	0	0	0	0	0		0	0	0	0	0	0		0	0	0	0	0	0		0	0	0	0	0	0		0	0	0	0
non-human	Arafa1-3(Arafa1-2)Xylb1 - 14	798	Arafa1-3(Arafa1-2)Xylb1 - BSA	0	0	0	0	0	0		0	0	0	0	0	0		0	0	0	0	0	0		0	0	0	0	0	0		0	0	0	0	0	0		0	0	0	0	0	0		0	0	0	0
non-human	Arafa1-3(Arafa1-2)Xylb1-4Xylb - 04	775	Arafa1-3(Arafa1-2)Xylb1-4Xylb -BSA	0	0	0	0	0	0		54.5	0	0	0	0	0		80	0	0	0	0	0		239	0	18	0	0	0		254	0	32.5	0	0	0		149.5	0	0	0	0	0		51	0	0	0
non-human	Arafa1-3(Arafa1-2)Xylb1-4Xylb - 17	803	Arafa1-3(Arafa1-2)Xylb1-4Xylb -BSA	0	0	0	0	0	0		0	0	0	0	0	0		0	0	0	0	0	0		0	0	0	0	0	0		0	0	0	0	0	0		0	0	0	0	0	0		0	0	0	0
non-human	AX2 - 04	509	Arafa1-2Xylb1-4Xylb-]; 23-a-L-Arabinofuranosyl-xylotriose	0	0	0	0	0	0		0	0	0	0	0	0		0	0	0	0	0	0		0	0	0	0	0	0		0	0	0	0	0	0		0	0	0	0	0	0		0	0	0	0
non-human	AX2 - 19	545	Arafa1-2Xylb1-4Xylb-]; 23-a-L-Arabinofuranosyl-xylotriose	0	0	0	0	0	0		0	0	0	0	0	0		0	0	0	0	0	0		0	0	0	0	0	0		0	0	0	0	0	0		0	0	0	0	0	0		0	0	0	0
non-human	AX3 - 04	512	Xylb1-4(Arafa1-2)Xylb1-4Xylb-]; 33-a-L-Arabinofuranosyl-xylotriose	0	0	0	0	0	0		0	0	0	0	0	0		0	0	0	0	0	0		0	0	0	0	0	0		0	0	0	0	0	0		0	0	0	0	0	0		0	0	0	0
non-human	AX3 - 11	583	Xylb1-4(Arafa1-2)Xylb1-4Xylb-]; 33-a-L-Arabinofuranosyl-xylotriose	0	0	0	0	0	0		0	0	0	0	0	0		0	0	0	0	0	0		0	0	0	0	0	0		0	0	0	0	0	0		0	0	0	0	0	0		0	0	0	0
non-human	chitobiose - 03	684	GlcNAcb1-4GlcNAcb1-	0	0	0	0	0	0		0	0	0	0	0	0		0	0	0	0	0	0		0	0	0	0	0	0		0	0	0	0	0	0		0	0	0	0	0	0		0	0	0	0
non-human	chitobiose - 12	693	GlcNAcb1-4GlcNAcb1-	0	0	0	0	0	0		0	0	0	0	0	0		0	0	0	0	0	0		0	0	0	0	0	0		0	0	0	0	0	0		0	0	0	0	0	0		0	0	0	0
non-human	chitopentaose - 06	688	GlcNAcb1-4GlcNAcb1-4GlcNAcb1-4bGlcNAcb1-4GlcNAcb1-	0	0	0	0	0	0		0	0	0	0	0	0		0	0	0	0	0	0		0	0	0	0	0	0		0	0	0	0	0	0		0	0	0	0	0	0		28.5	0	0	0
non-human	chitotetraose - 03	702	GlcNAcb1-4GlcNAcb1-4GlcNAcb1-4bGlcNAcb1-	0	0	0	0	0	0		0	0	0	0	0	0		0	0	0	0	0	0		0	0	0	0	0	0		0	0	0	0	0	0		0	0	0	0	0	0		0	0	0	0
non-human	chitotetraose - 11	697	GlcNAcb1-4GlcNAcb1-4GlcNAcb1-4bGlcNAcb1-	0	0	0	0	0	0		0	0	0	0	0	0		0	0	0	0	0	0		0	0	0	0	0	0		0	0	0	0	0	0		0	0	0	0	0	0		0	0	0	0
non-human	chitotriose - 04	674	GlcNAcb1-4GlcNAcb1-4GlcNAcb1-	0	0	0	0	0	0		0	0	0	0	0	0		0	0	0	0	0	0		0	0	0	0	0	0		0	0	0	0	0	0		0	0	0	0	0	0		0	0	0	0
non-human	Chitotriose - 04	577	GlcNAcb1-4GlcNAcb1-4GlcNAcb-	0	0	0	0	0	0		0	0	0	0	0	0		0	0	0	0	0	0		0	0	0	0	0	0		0	0	0	0	0	0		0	0	0	0	0	0		0	0	0	0
non-human	Chitotriose - 07	618	GlcNAcb1-4GlcNAcb1-4GlcNAcb-	0	0	0	0	0	0		0	0	0	0	0	0		0	0	0	0	0	0		0	0	0	0	0	0		0	0	0	0	0	0		0	0	0	0	0	0		47.5	0	0	0
non-human	Chitotriose - 08	75	GlcNAcb1-4GlcNAcb1-4GlcNAcb-BSA	0	0	0	0	0	0		0	0	0	0	0	0		0	0	0	0	0	0		0	0	0	0	0	0		0	0	0	0	0	0		0	0	0	0	0	0		0	0	0	0
non-human	chitotriose - 16	718	GlcNAcb1-4GlcNAcb1-4GlcNAcb1-	0	0	0	0	0	0		0	0	0	0	0	0		0	0	0	0	0	0		0	0	0	0	0	0		0	0	0	0	0	0		0	0	0	0	0	0		14	0	0	0
non-human	Chitotriose - 20	129	GlcNAcb1-4GlcNAcb1-4GlcNAcb-BSA	0	0	0	0	0	0		0	0	0	0	0	0		0	0	0	0	0	0		0	0	0	0	0	0		0	0	0	0	0	0		0	0	0	0	0	0		0	0	0	0
non-human	Forssman Di - 04	119	GalNAca1-3GalNAcb1-BSA	0	0	0	0	0	0		0	0	0	0	0	0		0	0	0	0	0	0		0	0	0	0	0	0		0	0	0	0	0	0		0	0	0	0	0	0		0	0	0	0
non-human	Forssman Di - 05-HSA	638	GalNAca1-3GalNAcb1-HSA	0	0	0	0	0	0		0	0	0	0	0	0		0	0	0	0	0	0		0	0	0	0	0	0		0	0	0	0	0	0		0	0	0	0	0	0		0	0	0	0
non-human	Forssman Di - 21	108	GalNAca1-3GalNAcb1-BSA	0	0	0	0	0	0		0	0	0	0	0	0		0	0	0	0	0	0		0	0	0	0	0	0		0	0	0	0	0	0		0	0	0	0	0	0		0	0	0	0
non-human	Forssman Di - 22-HSA	639	GalNAca1-3GalNAcb1-HSA	0	0	0	0	0	0		0	0	0	0	0	0		0	0	0	0	0	0		0	0	0	0	0	0		0	0	0	0	0	0		0	0	0	0	0	0		0	0	0	0
non-human	Forssman Di - 31	125	GalNAca1-3GalNAcb1-BSA	0	0	0	0	0	0		0	0	0	0	0	0		0	0	0	0	0	0		0	0	0	0	0	0		0	0	0	0	0	0		0	0	0	0	0	0		0	0	0	0
non-human	Forssman Tetra-BSA - 05	244	GalNAca1-3GalNAcb1-3Gala1-4Galb-BSA	0	0	0	0	0	0		0	0	0	0	0	0		0	0	0	0	0	0		0	0	0	0	0	0		0	0	0	0	0	0		0	0	0	0	0	0		0	0	0	0
non-human	Forssman Tetra-BSA - 13	289	GalNAca1-3GalNAcb1-3Gala1-4Galb-BSA	0	0	0	0	0	0		0	0	0	0	0	0		0	0	0	0	0	0		0	0	0	0	0	0		0	0	0	0	0	0		0	0	0	0	0	0		0	0	0	0
non-human	Fuc-b - 04	131	Fuc-b - BSA	0	0	0	0	0	0		0	0	0	0	0	0		0	0	0	0	0	0		0	0	0	0	0	0		0	0	0	0	0	0		0	0	0	0	0	0		0	0	0	0
non-human	Fuc-b - 22	10	Fuc-b - BSA	0	0	0	0	0	0		0	0	0	0	0	0		0	0	0	0	0	0		0	0	0	0	0	0		0	0	0	0	0	0		0	0	0	0	0	0		0	0	0	0
non-human	G2M4 - 07	51	Manb1-4(Gala1-6)Manb1-4(Gala1-6)Manb1-4Manb1-BSA	0	0	0	0	0	0		0	0	0	0	0	0		0	0	0	0	0	0		0	0	0	0	0	0		0	0	0	0	0	0		0	0	0	0	0	0		0	0	0	0
non-human	Gala1-2Gal - 13	208	Gala1-2Gal-BSA	0	0	0	0	0	0		0	0	0	0	0	0		0	0	0	0	0	0		0	0	0	0	0	0		0	0	0	0	0	0		0	0	0	0	0	0		0	0	0	0
non-human	Gala1-4Gala1-4Galb1-06	813	Gala1-4Gala1-4Galb1-	0	0	0	0	0	0		0	0	0	0	0	0		0	0	0	0	0	0		0	0	0	0	0	0		0	0	0	0	0	0		0	0	0	0	0	0		0	0	0	0
non-human	Gala1-4Gala1-4Galb1-15	816	Gala1-4Gala1-4Galb1-	0	0	0	0	0	0		0	0	0	0	0	0		0	0	0	0	0	0		0	0	0	0	0	0		0	0	0	0	0	0		0	0	0	0	0	0		0	0	0	0
non-human	Galacturonan dp3	860	GalAα1-4GalAα1-4GalAα1-	0	0	0	0	0	0		0	0	0	0	0	0		0	0	0	0	0	0		0	0	0	0	0	0		0	0	0	0	0	0		0	0	0	0	0	0		0	0	0	0
non-human	Galb1-3Galb1 - 07	675	Galb1-3Galb1-	0	0	0	0	0	0		0	0	0	0	0	0		0	0	0	0	0	0		0	0	0	0	0	0		0	0	0	0	0	0		0	0	0	0	0	0		0	0	0	0
non-human	Galb1-3Galb1 - 24	707	Galb1-3Galb1-	0	0	0	0	0	0		0	0	0	0	0	0		0	0	0	0	0	0		0	0	0	0	0	0		0	0	0	0	0	0		0	0	0	0	0	0		0	0	0	0
non-human	Galb1-4Gal	270	Galb1-4Gal-BSA	0	0	0	0	0	0		0	0	0	0	0	0		0	0	0	0	0	0		0	0	0	0	0	0		0	0	0	0	0	0		0	0	0	0	0	0		0	0	0	0
non-human	Galb1-6Galb1 - 05	683	Galb1-6Galb1-	0	0	0	0	0	0		0	0	0	0	0	0		0	0	0	0	0	0		0	0	0	0	0	0		0	0	0	0	0	0		0	0	0	0	0	0		0	0	0	0
non-human	Galb1-6Galb1 - 19	704	Galb1-6Galb1-	0	0	0	0	0	0		0	0	0	0	0	0		0	0	0	0	0	0		0	0	0	0	0	0		0	0	0	0	0	0		0	0	0	0	0	0		0	0	0	0
non-human	Galb1-6Man-a - 13	25	Galb1-6Man-a - BSA	0	0	0	0	0	0		4319.5	0	595.5	0	0	0		0	0	0	0	0	0		0	0	0	0	0	0		0	0	0	0	0	0		0	0	95	0	0	0		0	0	0	0
non-human	KDOa2-4KDOa - 09	538	KDOa2-4KDOa-APTE-BSA	0	0	0	0	0	0		0	0	0	0	0	0		0	0	0	0	0	0		0	0	0	0	0	0		0	0	0	0	0	0		0	0	0	0	0	0		0	0	0	0
non-human	KDOa2-8KDOa - 09	550	KDOa2-8KDOa-APTE-BSA	0	0	0	0	0	0		0	0	0	0	0	0		0	0	0	0	0	0		0	0	0	0	0	0		0	0	0	0	0	0		0	0	0	0	0	0		0	0	0	0
non-human	KDOa2-8KDOa2-4KDOa - 02	541	KDOa2-8KDOa2-4KDOa-APTE-BSA	0	0	0	0	0	0		0	0	0	0	0	0		0	0	0	0	0	0		0	0	0	0	0	0		0	0	0	0	0	0		0	0	0	0	0	0		0	0	0	0
non-human	KDOa2-8KDOa2-4KDOa - 06	539	KDOa2-8KDOa2-4KDOa-APTE-BSA	0	0	0	0	0	0		0	0	0	0	0	0		0	0	0	0	0	0		0	0	0	0	0	0		0	0	0	0	0	0		0	0	0	0	0	0		0	0	0	0
non-human	Manb1-4Glcb1 - 06	761	Manb1-4Glcb1 -BSA	0	0	0	0	0	0		0	0	0	0	0	0		32.5	0	0	0	0	0		76.5	0	0	0	0	0		0	0	0	0	0	0		0	0	0	0	0	0		0	0	0	0
non-human	Manb1-4Glcb1 - 14	799	Manb1-4Glcb1 -BSA	0	0	0	0	0	0		0	0	0	0	0	0		0	0	0	0	0	0		0	0	0	0	0	0		0	0	0	0	0	0		0	0	0	0	0	0		0	0	0	0
non-human	Manb2 - 04	747	Manb1-4Manb1-BSA	0	0	0	0	0	0		0	0	0	0	0	0		0	0	0	0	0	0		0	0	0	0	0	0		0	0	0	0	0	0		0	0	0	0	0	0		0	0	0	0
non-human	Manb2 - 18	800	Manb1-4Man	0	0	0	0	0	0		0	0	3.5	0	0	0		65.5	0	0	0	0	0		0	0	0	0	0	0		0	0	0	0	0	0		0	0	0	0	0	0		0	0	0	0
non-human	Manb3 - 04	753	Manb1-4Manb1-4Manb1-BSA	0	0	0	0	0	0		0	0	0	0	0	0		0	0	0	0	0	0		0	0	0	0	0	0		0	0	0	0	0	0		0	0	0	0	0	0		0	0	0	0
non-human	Manb3 - 10	804	Manb1-4Manb1-4Man	0	0	0	0	0	0		0	0	0	0	0	0		0	0	0	0	0	0		0	0	0	0	0	0		0	0	0	0	0	0		0	0	0	0	0	0		0	0	0	0
non-human	Manb3 - 16	733	Manb1-4Manb1-4Manb1-BSA	0	0	0	0	0	0		0	0	0	0	0	0		0	0	0	0	0	0		0	0	0	0	0	0		0	0	0	0	0	0		0	0	0	0	0	0		0	0	0	0
non-human	Manb4 - 14	50	Manb1-4Manb1-4Manb1-4Manb1-BSA	0	0	0	0	0	0		0	0	0	0	0	0		0	0	0	0	0	0		0	0	0	0	0	0		0	0	0	0	0	0		0	0	0	0	0	0		0	0	0	0
non-human	Manb5 - 04	778	Manb1-4Manb1-4Manb1-4Manb1-4Man	0	0	0	0	0	0		0	0	0	0	0	0		0	0	0	0	0	0		32.5	0	0	0	0	0		32.5	0	0	0	0	0		7	0	0	0	0	0		0	0	0	0
non-human	Manb5 - 12	807	Manb1-4Manb1-4Manb1-4Manb1-4Man	0	0	0	0	0	0		0	0	0	0	0	0		0	0	0	0	0	0		0	0	0	0	0	0		0	0	0	0	0	0		0	0	0	0	0	0		0	0	0	0
non-human	Mannuronic acid dp3	835	ManAb1-4ManAb1-4ManAb1-	0	0	0	0	0	0		0	0	0	0	0	0		0	0	0	0	0	0		0	0	0	0	0	0		0	0	0	0	0	0		0	0	0	0	0	0		0	0	0	0
non-human	Mannuronic acid dp9	838	ManAb1-4ManAb1-4ManAb1-4ManAb1-4ManAb1-4ManAb1-4ManAb1-4ManAb1-4ManAb1-	0	0	0	0	0	0		0	0	0	0	0	0		0	0	0	0	0	0		0	0	0	0	0	0		0	0	0	0	0	0		0	0	0	0	0	0		0	0	0	0
non-human	Rha-a - 05	426	Rha-a – BSA	0	0	0	0	0	0		0	0	0	0	0	0		0	0	0	0	0	0		0	0	0	0	0	0		0	0	0	0	0	0		0	0	0	0	0	0		0	0	0	0
non-human	Rha-a - 18	12	Rha-a – BSA	0	0	0	0	0	0		0	0	0	0	0	0		0	0	0	0	0	0		0	0	0	0	0	0		0	0	0	0	0	0		0	0	0	0	0	0		0	0	0	0
non-human	Rha-a-23	619	Rha-a – BSA	0	0	0	0	0	0		56.5	0	0	0	0	0		0	0	0	0	0	0		0	0	0	0	0	0		0	0	0	0	0	0		36	0	0	0	0	0		0	0	0	0
non-human	Rha-b - 05	428	Rha-b - BSA	0	0	0	0	0	0		0	0	0	0	0	0		0	0	0	0	0	0		0	0	0	0	0	0		0	0	0	0	0	0		0	0	0	0	0	0		0	0	0	0
non-human	Rha-b - 21	13	Rha-b - BSA	0	0	0	0	0	0		0	0	0	0	0	0		0	0	0	0	0	0		0	0	0	0	0	0		0	0	0	0	0	0		0	0	0	0	0	0		0	0	0	0
non-human	X3Glc3 - 15	45	Xyla1-6Glcb1-4(Xyla1-6)Glcb1-4(Xyla1-6)Glcb1-BSA	0	0	0	0	0	0		0	0	0	0	0	0		0	0	0	0	0	0		0	0	0	0	0	0		0	0	0	0	0	0		0	0	0	0	0	0		0	0	0	0
non-human	Xylb2 - 05	755	Xylb1-4Xylb1-BSA	0	0	0	0	0	0		0	0	0	0	0	0		0	0	0	0	0	0		0	0	0	0	0	0		0	0	0	0	0	0		0	0	0	0	0	0		0	0	0	0
non-human	Xylb2 - 13	796	Xylb1-4Xylb1-BSA	0	0	0	0	0	0		0	0	0	0	0	0		0	0	0	0	0	0		0	0	0	0	0	0		0	0	0	0	0	0		0	0	0	0	0	0		0	0	0	0
non-human	Xylb2 - 26	801	Xylb1-4Xylb1-BSA	0	0	0	0	0	0		0	0	0	0	0	0		0	0	0	0	0	0		0	0	0	0	0	0		0	0	0	0	0	0		0	0	0	0	0	0		0	0	0	0
non-human	Xylb3 - 05	769	Xylb1-4Xylb1-4Xylb1-BSA	0	0	0	0	0	0		0	0	0	0	0	0		0	0	0	0	0	0		0	0	0	0	0	0		0	0	0	0	0	0		0	0	0	0	0	0		0	0	0	0
non-human	Xylb3 - 16	628	Xylb1-4Xylb1-4Xylb1-BSA	0	0	0	0	0	0		0	0	0	0	0	0		0	0	0	0	0	0		0	0	0	0	0	0		0	0	0	0	0	0		0	0	0	0	0	0		0	0	0	0
non-human	Xylb4 - 22	43	Xylb1-4Xylb1-4Xylb1-4Xylb1-BSA	0	0	0	0	0	0		0	0	0	0	0	0		0	0	0	0	0	0		0	0	0	0	0	0		0	0	0	0	0	0		0	0	0	0	0	0		0	0	0	0
non-human	Xylb5 - 05	692	Xylb1-4Xylb1-4Xylb1-4Xylb1-4Xylb1-BSA	0	0	0	0	0	0		0	0	0	0	0	0		0	0	0	0	0	0		0	0	0	0	0	0		0	0	0	0	0	0		0	0	0	0	0	0		0	0	0	0
non-human	Xylb5 - 17	810	Xylb1-4Xylb1-4Xylb1-4Xylb1-4Xylb1-BSA	0	0	0	0	0	0		0	0	0	0	0	0		0	0	0	0	0	0		0	0	0	0	0	0		0	0	2	0	0	0		0	0	0	0	0	0		0	0	0	0
non-human PNAG	PNAG 0 (00000)	734	GlcNb1-6GlcNb1-6GlcNb1-6GlcNb1-6GlcNb1-	0	0	0	0	0	0		21624.5	0	2742.5	0	325	0		27672	0	4963.5	0	511	0		37330.5	0	8124.5	0	999.5	0		35105	0	8649	0	1262.5	0		4997.5	0	2094	0	171.5	0		7574.5	0	923	0
non-human PNAG	PNAG 1 (00001)	788	GlcNb1-6GlcNb1-6GlcNb1-6GlcNb1-6GlcNAcb1-	0	0	0	0	0	0		21401	0	2996.5	0	266	0		23242.5	0	4499	0	529	0		36140.5	0	7596.5	0	902.5	0		34822	0	8029.5	0	1176.5	0		7594.5	0	2943.5	0	191.5	0		9948	0	1074	0
non-human PNAG	PNAG 10 (01010)	739	GlcNb1-6GlcNAcb1-6GlcNb1-6GlcNAcb1-6GlcNb1-	0	0	0	0	0	0		17883	0	2101	0	244.5	0		21370.5	0	4161	0	449	0		40471.5	0	11370	0	1373.5	0		38600.5	0	10750.5	0	2032	0		24824	0	6564	0	678	0		19273	0	2660	0
non-human PNAG	PNAG 11 (01011)	742	GlcNb1-6GlcNAcb1-6GlcNb1-6GlcNAcb1-6GlcNAcb1-	0	0	0	0	0	0		8912	0	1050.5	0	69	0		9652.5	0	2112	0	193.5	0		29924.5	0	6136	0	730.5	0		25150.5	0	6211	0	952	0		14995.5	0	2885.5	0	248	0		10029	0	1295.5	0
non-human PNAG	PNAG 12 (01100)	751	GlcNb1-6GlcNAcb1-6GlcNAcb1-6GlcNb1-6GlcNb1-	0	0	0	0	0	0		8570.5	0	999	0	47	0		11455.5	0	2134	0	153	0		26996	0	5467.5	0	626.5	0		25825.5	0	6136.5	0	929.5	0		15240.5	0	3119	0	292	0		9944.5	0	1119.5	0
non-human PNAG	PNAG 13 (01101)	757	GlcNb1-6GlcNAcb1-6GlcNAcb1-6GlcNb1-6GlcNAcb1-	0	0	0	0	0	0		10791	0	1299	0	91	0		13883	0	3093.5	0	237.5	0		34033.5	0	6690	0	699.5	0		28205	0	6753.5	0	886	0		26252	0	6284	0	687	0		14102	0	2234.5	0
non-human PNAG	PNAG 14 (01110)	764	GlcNb1-6GlcNAcb1-6GlcNAcb1-6GlcNAcb1-6GlcNb1-	0	0	0	0	0	0		13647	0	1399.5	0	123.5	0		17548.5	0	3342	0	251.5	0		33798	0	9354	0	1110.5	0		32510.5	0	11055.5	0	1465	0		26767.5	0	6737.5	0	643	0		16814	0	2032	0
non-human PNAG	PNAG 15 (01111)	771	GlcNb1-6GlcNAcb1-6GlcNAcb1-6GlcNAcb1-6GlcNAcb1-	0	0	0	0	0	0		7232.5	0	825.5	0	36	0		8658	0	1388	0	98.5	0		21593.5	0	3055	0	259	0		20644	0	4289	0	427	0		13941	0	2055.5	0	142	0		8559	0	1004.5	0
non-human PNAG	PNAG 16 (10000)	737	GlcNAcb1-6GlcNb1-6GlcNb1-6GlcNb1-6GlcNb1-	0	0	0	0	0	0		16094	0	1737.5	0	171	0		20537.5	0	5189.5	0	555	0		30647	0	6313.5	0	610	0		22479.5	0	4219	0	462	0		31842	0	7008	0	926.5	0		20305.5	0	3143	0
non-human PNAG	PNAG 17 (10001)	760	GlcNAcb1-6GlcNb1-6GlcNb1-6GlcNb1-6GlcNAcb1-	0	0	0	0	0	0		14147.5	0	1487	0	149.5	0		18831	0	3654.5	0	416	0		29771.5	0	5094.5	0	467	0		21442.5	0	3974.5	0	365	0		31203	0	7323.5	0	471	0		18663.5	0	2785	0
non-human PNAG	PNAG 18 (10010)	752	GlcNAcb1-6GlcNb1-6GlcNb1-6GlcNAcb1-6GlcNb1-	0	0	0	0	0	0		3408	0	120	0	0	0		5019.5	0	1251.5	0	98	0		7044	0	948	0	29	0		6346.5	0	2165.5	0	0	0		11753.5	0	3027.5	0	255.5	0		6695.5	0	1156.5	0
non-human PNAG	PNAG 19 (10011)	740	GlcNAcb1-6GlcNb1-6GlcNb1-6GlcNAcb1-6GlcNAcb1-	0	0	0	0	0	0		5544.5	0	592	0	7	0		7468.5	0	1958.5	0	156.5	0		13038	0	1854.5	0	109	0		6975	0	620.5	0	10.5	0		20480	0	4047.5	0	453	0		9074.5	0	1205.5	0
non-human PNAG	PNAG 2 (00010)	762	GlcNb1-6GlcNb1-6GlcNb1-6GlcNAcb1-6GlcNb1-	0	0	0	0	0	0		15903.5	0	1851	0	153	0		19417.5	0	3316.5	0	346.5	0		29301	0	5706.5	0	602.5	0		33960.5	0	9873.5	0	1348	0		9933.5	0	2020.5	0	101.5	0		8318.5	0	937	0
non-human PNAG	PNAG 20 (10100)	770	GlcNAcb1-6GlcNb1-6GlcNAcb1-6GlcNb1-6GlcNb1-	0	0	0	0	0	0		6268	0	533.5	0	21	0		9019.5	0	2182	0	147.5	0		20914.5	0	3455.5	0	328	0		24214.5	0	4443.5	0	537	0		23677	0	4983	0	551.5	0		12005.5	0	1471	0
non-human PNAG	PNAG 21 (10101)	777	GlcNAcb1-6GlcNb1-6GlcNAcb1-6GlcNb1-6GlcNAcb1-	0	0	0	0	0	0		2932.5	0	109.5	0	0	0		6589.5	0	1242.5	0	69	0		14900.5	0	2455.5	0	217	0		16227	0	3092	0	343	0		12543	0	2158	0	171.5	0		7697	0	972	0
non-human PNAG	PNAG 22 (10110)	744	GlcNAcb1-6GlcNb1-6GlcNAcb1-6GlcNAcb1-6GlcNb1-	0	0	0	0	0	0		2794	0	107.5	0	0	0		5899	0	1282.5	0	80	0		7927	0	730.5	0	0	0		8517.5	0	1114.5	0	80	0		19366	0	4097	0	365	0		8528	0	1138	0
non-human PNAG	PNAG 23 (10111)	780	GlcNAcb1-6GlcNb1-6GlcNAcb1-6GlcNAcb1-6GlcNAcb1-	0	0	0	0	0	0		1015.5	0	29	0	0	0		2107	0	292	0	0	0		3861	0	277	0	0	0		3608.5	0	387	0	0	0		6964	0	734	0	14	0		3248.5	0	268.5	0
non-human PNAG	PNAG 24 (11000)	783	GlcNAcb1-6GlcNAcb1-6GlcNb1-6GlcNb1-6GlcNb1-	0	0	0	0	0	0		9575.5	0	723.5	0	61.5	0		14509.5	0	3029.5	0	197	0		29768.5	0	5560.5	0	569.5	0		12709	0	1600.5	0	109	0		27306.5	0	6006.5	0	672	0		17413	0	2583.5	0
non-human PNAG	PNAG 25 (11001)	746	GlcNAcb1-6GlcNAcb1-6GlcNb1-6GlcNb1-6GlcNAcb1-	0	0	0	0	0	0		8141	0	975.5	0	47	0		13325.5	0	2941.5	0	321	0		32449.5	0	6030	0	710.5	0		16317	0	2616.5	0	255	0		33461.5	0	7443	0	803.5	0		19091.5	0	3124.5	0
non-human PNAG	PNAG 26 (11010)	765	GlcNAcb1-6GlcNAcb1-6GlcNb1-6GlcNAcb1-6GlcNb1-	0	0	0	0	0	0		6408.5	0	577	0	17.5	0		11105	0	2459.5	0	195.5	0		32083.5	0	6032	0	628	0		25430	0	5348.5	0	606	0		30760	0	6659	0	785.5	0		18179.5	0	2620	0
non-human PNAG	PNAG 27 (11011)	779	GlcNAcb1-6GlcNAcb1-6GlcNb1-6GlcNAcb1-6GlcNAcb1-	0	0	0	0	0	0		2394	0	175	0	0	0		5081.5	0	1253	0	80	0		23262	0	3091.5	0	357.5	0		8623	0	851	0	14	0		25905.5	0	6441.5	0	544	0		14661.5	0	1874.5	0
non-human PNAG	PNAG 28 (11100)	786	GlcNAcb1-6GlcNAcb1-6GlcNAcb1-6GlcNb1-6GlcNb1-	0	0	0	0	0	0		4109.5	0	427	0	0	0		7382.5	0	2108.5	0	102	0		23136	0	3625.5	0	233.5	0		9953.5	0	1303	0	61.5	0		29322.5	0	7009.5	0	763.5	0		18276.5	0	2755.5	0
non-human PNAG	PNAG 29 (11101)	768	GlcNAcb1-6GlcNAcb1-6GlcNAcb1-6GlcNb1-6GlcNAcb1-	0	0	0	0	0	0		310	0	3.5	0	0	0		1804.5	0	960.5	0	27	0		18730	0	2479.5	0	182	0		4702	0	414.5	0	0	0		25131.5	0	5042	0	361.5	0		12391	0	1538	0
non-human PNAG	PNAG 3 (00011)	767	GlcNb1-6GlcNb1-6GlcNb1-6GlcNAcb1-6GlcNAcb1-	0	0	0	0	0	0		7441	0	485.5	0	36	0		8223	0	1432	0	76.5	0		17920	0	2473.5	0	211	0		14316	0	2234.5	0	186	0		4336.5	0	988	0	32.5	0		3846.5	0	358	0
non-human PNAG	PNAG 30 (11110)	789	GlcNAcb1-6GlcNAcb1-6GlcNAcb1-6GlcNAcb1-6GlcNb1-	0	0	0	0	0	0		540.5	0	14	0	0	0		1154.5	0	1055.5	0	14	0		7640.5	0	641	0	0	0		4215.5	0	902	0	36	0		27201	0	5968	0	650	0		13678	0	1977	0
non-human PNAG	PNAG 31 (11111)	785	GlcNAcb1-6GlcNAcb1-6GlcNAcb1-6GlcNAcb1-6GlcNAcb1-	0	0	0	0	0	0		558.5	0	25	0	0	0		1344.5	0	1145.5	0	39.5	0		7381	0	674	0	0	0		10078	0	1052	0	29	0		27428	0	6735.5	0	679	0		16320.5	0	2009.5	0
non-human PNAG	PNAG 4 (00100)	749	GlcNb1-6GlcNb1-6GlcNAcb1-6GlcNb1-6GlcNb1-	0	0	0	0	0	0		6962	0	686.5	0	39.5	0		8616	0	1595	0	134.5	0		13479	0	2521.5	0	199	0		12132	0	2320.5	0	178.5	0		4292.5	0	878.5	0	18	0		3978	0	396.5	0
non-human PNAG	PNAG 5 (00101)	758	GlcNb1-6GlcNb1-6GlcNAcb1-6GlcNb1-6GlcNAcb1-	0	0	0	0	0	0		15933	0	1812	0	80	0		17444	0	2903.5	0	297.5	0		31517	0	6822	0	732	0		30642	0	7994.5	0	1169	0		11863	0	2145	0	144	0		6796	0	675.5	0
non-human PNAG	PNAG 6 (00110)	774	GlcNb1-6GlcNb1-6GlcNAcb1-6GlcNAcb1-6GlcNb1-	0	0	0	0	0	0		14537	0	1578.5	0	120	0		15529	0	2519.5	0	222.5	0		23459.5	0	3139	0	295.5	0		23839	0	4692.5	0	588	0		19470.5	0	3386	0	248	0		7810	0	785	0
non-human PNAG	PNAG 7 (00111)	782	GlcNb1-6GlcNb1-6GlcNAcb1-6GlcNAcb1-6GlcNAcb1-	0	0	0	0	0	0		8884.5	0	789	0	58	0		11115.5	0	1666	0	127.5	0		16552.5	0	2031.5	0	170	0		18614.5	0	3226.5	0	288.5	0		6149	0	1178.5	0	36	0		4833	0	471	0
non-human PNAG	PNAG 8 (01000)	772	GlcNb1-6GlcNAcb1-6GlcNb1-6GlcNb1-6GlcNb1-	0	0	0	0	0	0		20747.5	0	2896	0	357.5	0		24246.5	0	5595.5	0	581	0		42263.5	0	14343	0	1456	0		42003	0	13659.5	0	2293	0		29872	0	8853.5	0	926	0		22729.5	0	3609	0
non-human PNAG	PNAG 9 (01001)	754	GlcNb1-6GlcNAcb1-6GlcNb1-6GlcNb1-6GlcNAcb1-	0	0	0	0	0	0		13471.5	0	1375.5	0	155	0		15366.5	0	3006	0	310.5	0		33923	0	6971.5	0	889.5	0		31399	0	9347	0	1288	0		23399.5	0	5590	0	566	0		13380.5	0	1984	0
non-human-aGal	alphaGal- 08	102	Gala1-3Galb1-4GlcNAc-BSA	0	0	0	0	0	0		0	0	0	0	0	0		0	0	0	0	0	0		0	0	0	0	0	0		0	0	0	0	0	0		0	0	0	0	0	0		0	0	0	0
non-human-aGal	alpha-Gal tetra - 04	309	Gala1-3Galb1-4GlcNAcb1-3Galb1-BSA	0	0	0	0	0	0		0	0	0	0	0	0		0	0	0	0	0	0		0	0	0	0	0	0		0	0	0	0	0	0		0	0	0	0	0	0		0	0	0	0
non-human-aGal	alpha-Gal tetra - 17	290	Gala1-3Galb1-4GlcNAcb1-3Galb1-BSA	0	0	0	0	0	0		0	0	0	0	0	0		0	0	0	0	0	0		0	0	0	0	0	0		0	0	0	0	0	0		0	0	0	0	0	0		0	0	0	0
non-human-aGal	alphaGal-6-deoxy - 11	218	Gala1-3Galb1-4(6deoxy-GlcNAc)-HSA (alphaGal)-HSA	0	0	0	0	0	0		0	0	0	0	0	0		0	0	0	0	0	0		0	0	0	0	0	0		0	0	0	0	0	0		0	0	0	0	0	0		0	0	0	0
non-human-aGal	Bdi -23	20	Gala1-3Gal– BSA	0	0	0	0	0	0		0	0	0	0	0	0		0	0	0	0	0	0		0	0	0	0	0	0		0	0	0	0	0	0		0	0	0	0	0	0		0	0	0	0
non-human-aGal	Bdi-g - 06	223	Gala1-3Galb– HSA	0	0	0	0	0	0		0	0	0	0	0	0		0	0	0	0	0	0		0	0	0	0	0	0		0	0	0	0	0	0		0	0	0	0	0	0		0	0	0	0
non-human-aGal	Bdi-g - 16	242	Gala1-3Galb– BSA	0	0	0	0	0	0		0	0	0	0	0	0		0	0	0	0	0	0		0	0	0	0	0	0		0	0	0	0	0	0		0	0	0	0	0	0		0	0	0	0
non-human-aGal	Gal3- 07	76	Gala1-3Galb1-4Gala-BSA	0	0	0	0	0	0		0	0	0	0	0	0		0	0	0	0	0	0		0	0	0	0	0	0		0	0	0	0	0	0		0	0	0	0	0	0		0	0	0	0
non-human-aGal	Gala3-type1 - 09	180	Gala1-3Galb1-3GlcNAc-BSA	0	0	0	0	0	0		0	0	0	0	0	0		0	0	0	0	0	0		0	0	0	0	0	0		0	0	0	0	0	0		0	0	0	0	0	0		0	0	0	0
non-human-aGal	Galili Hexa-05	596	Gala1-3(Galb1-4GlcNAcb1-3)2Galb-	0	0	0	0	0	0		0	0	0	0	0	0		0	0	0	0	0	0		0	0	0	0	0	0		0	0	0	0	0	0		0	0	0	0	0	0		0	0	0	0
non-human-aGal	Galili Hexa-13	605	Gala1-3(Galb1-4GlcNAcb1-3)2Galb-	0	0	0	0	0	0		0	0	0	0	0	0		0	0	0	0	0	0		0	0	0	0	0	0		0	0	0	0	0	0		0	0	0	0	0	0		0	0	0	0
non-human-aGal	Galili Hexa-13-HSA	608	Gala1-3(Galb1-4GlcNAcb1-3)2Galb-	0	0	0	0	0	0		0	0	0	0	0	0		0	0	0	0	0	0		0	0	0	0	0	0		0	0	0	0	0	0		0	0	0	0	0	0		0	0	0	0
non-human-aGal	Galili Octa-05	602	Gala1-3(Galb1-4GlcNAcb1-3)3Galb-	0	0	0	0	0	0		0	0	0	0	0	0		0	0	0	0	0	0		0	0	0	0	0	0		0	0	0	0	0	0		0	0	0	0	0	0		0	0	0	0
non-human-aGal	Galili Octa-13	610	Gala1-3(Galb1-4GlcNAcb1-3)3Galb-	0	0	0	0	0	0		0	0	0	0	0	0		138.5	0	0	0	0	0		0	0	0	0	0	0		0	0	0	0	0	0		0	0	0	0	0	0		0	0	0	0
non-human-aGal	Galilli - 21	192	Gala1-3Galb1-4Glc-BSA	0	0	0	0	0	0		0	0	0	0	0	0		0	0	0	0	0	0		0	0	0	0	0	0		168	0	0	0	0	0		0	0	0	0	0	0		0	0	0	0
non-human-Glc	Cellobiose -13	28	Glcb1-4Glcb-BSA	0	0	0	0	0	0		0	0	0	0	0	0		0	0	0	0	0	0		0	0	0	0	0	0		0	0	0	0	0	0		0	0	0	0	0	0		0	0	0	0
non-human-Glc	cellotetraose - 05	669	Glcb1-4Glcb1-4Glcb1-4Glcb1-	0	0	0	0	0	0		0	0	0	0	0	0		0	0	0	0	0	0		0	0	0	0	0	0		0	0	0	0	0	0		0	0	0	0	0	0		0	0	0	0
non-human-Glc	cellotetraose - 17	709	Glcb1-4Glcb1-4Glcb1-4Glcb1-	0	0	0	0	0	0		0	0	0	0	0	0		0	0	0	0	0	0		0	0	0	0	0	0		0	0	0	0	0	0		0	0	0	0	0	0		0	0	0	0
non-human-Glc	Cellotriose - 13	97	Glcb1-4Glcb1-4Glcb-BSA	0	0	0	0	0	0		0	0	0	0	0	0		0	0	0	0	0	0		0	0	0	0	0	0		0	0	0	0	0	0		0	0	0	0	0	0		0	0	0	0
non-human-Glc	dePol-Pustulan-01	853	1/2 mass pustulan (Glcb1-6Glcb)n from Lasallia pustulata	0	0	0	0	0	0		0	0	0	0	0	0		0	0	0	0	0	0		0	0	0	0	0	0		0	0	0	0	0	0		0	0	0	0	0	0		0	0	0	0
non-human-Glc	Glcb1-3Glcb- 06	558	Glcb1-3Glcb-	0	0	0	0	0	0		0	0	0	0	0	0		0	0	0	0	0	0		0	0	0	0	0	0		0	0	0	0	0	0		0	0	0	0	0	0		0	0	0	0
non-human-Glc	Glcb1-3Glcb- 26	547	Glcb1-3Glcb-	0	0	0	0	0	0		0	0	0	0	0	0		0	0	0	0	0	0		0	0	0	0	0	0		0	0	0	0	0	0		0	0	0	0	0	0		0	0	0	0
non-human-Glc	Glcb1-3Glcb1-3Glcb -03	781	Glcb1-3Glcb1-3Glcb BSA	0	0	0	0	0	0		0	0	0	0	0	0		0	0	0	0	0	0		3.5	0	0	0	0	0		0	0	0	0	0	0		0	0	0	0	0	0		0	0	0	0
non-human-Glc	laminarihexaose - 05	671	Glcb1-3Glcb1-3Glcb1-3Glcb1-3Glcb1-3Glcb1-	0	0	0	0	0	0		0	0	0	0	0	0		0	0	0	0	0	0		0	0	0	0	0	0		0	0	0	0	0	0		0	0	0	0	0	0		0	0	0	0
non-human-Glc	laminarioctaose-06	854	Glcb1-3Glcb1-3Glcb1-3Glcb1-3Glcb1-3Glcb1-3Glcb1-3Glcb1-	0	0	0	0	0	0		0	0	0	0	0	0		0	0	0	0	0	0		0	0	0	0	0	0		0	0	0	0	0	0		0	0	0	0	0	0		0	0	0	0
non-human-Glc	laminaripentaose-	826	Glcb1-3Glcb1-3Glcb1-3Glcb1-3Glcb-	0	0	0	0	0	0		0	0	0	0	0	0		0	0	0	0	0	0		0	0	0	0	0	0		0	0	0	0	0	0		0	0	0	0	0	0		0	0	0	0
non-human-Glc	laminariseptaose-05	843	Glcb1-3Glcb1-3Glcb1-3Glcb1-3Glcb1-3Glcb1-3Glcb1-	0	0	0	0	0	0		0	0	0	0	0	0		0	0	0	0	0	0		0	0	0	0	0	0		0	0	0	0	0	0		0	0	0	0	0	0		0	0	0	0
non-human-Glc	laminaritetraose--04	856	Glcb1-3Glcb1-3Glcb1-3Glcb1-	0	0	0	0	0	0		0	0	0	0	0	0		0	0	0	0	0	0		0	0	0	0	0	0		0	0	0	0	0	0		0	0	0	0	0	0		0	0	0	0
non-human-Glc	laminaritriose - 06	690	Glcb1-3Glcb1-3Glcb1-	0	0	0	0	0	0		0	0	0	0	0	0		0	0	0	0	0	0		0	0	0	0	0	0		0	0	0	0	0	0		0	0	0	0	0	0		0	0	0	0
non-human-Glc	laminaritriose-04	823	Glcb1-3Glcb1-3Glcb-	0	0	0	0	0	0		0	0	0	0	0	0		0	0	0	0	0	0		0	0	0	0	0	0		0	0	0	0	0	0		0	0	0	0	0	0		0	0	0	0
non-human-Glc	nigerobiose-04	855	Glca1-3Glca1-	0	0	0	0	0	0		0	0	0	0	0	0		0	0	0	0	0	0		0	0	0	0	0	0		0	0	0	0	0	0		0	0	0	0	0	0		0	0	0	0
non-human-Glc	nigeropentaose-03	857	Glca1-3Glca1-3Glca1-3Glca1-3Glca1-	0	0	0	0	0	0		0	0	0	0	0	0		0	0	0	0	0	0		0	0	0	0	0	0		0	0	0	0	0	0		0	0	0	0	0	0		0	0	0	0
non-human-Glc	nigerotetraose-03	851	Glca1-3Glca1-3Glca1-3Glca1-	0	0	0	0	0	0		0	0	0	0	0	0		0	0	0	0	0	0		0	0	0	0	0	0		0	0	0	0	0	0		0	0	0	0	0	0		0	0	0	0
non-human-Glc	nigerotriose-3.5	859	Glca1-3Glca1-3Glca1-	0	0	0	0	0	0		0	0	0	0	0	0		0	0	0	0	0	0		0	0	0	0	0	0		0	0	0	0	0	0		0	0	0	0	0	0		0	0	0	0
non-human-Glc	sophoropentaose-04	824	Glcb1-2Glcb1-2Glcb1-2Glcb1-2Glcb1-	0	0	0	0	0	0		0	0	0	0	0	0		0	0	0	0	0	0		0	0	0	0	0	0		0	0	0	0	0	0		0	0	0	0	0	0		0	0	0	0
non-human-Glc	sophorotetraose-04	839	Glcb1-2Glcb1-2Glcb1-2Glcb1-	0	0	0	0	0	0		0	0	0	0	0	0		0	0	0	0	0	0		0	0	0	0	0	0		0	0	0	0	0	0		0	0	0	0	0	0		0	0	0	0
non-human-Glc	sophorotetraose-18	836	Glcb1-2Glcb1-2Glcb1-2Glcb1-	0	0	0	0	0	0		0	0	0	0	0	0		0	0	0	0	0	0		0	0	0	0	0	0		0	0	0	0	0	0		0	0	0	0	0	0		0	0	0	0
non-human-Glc	sophorotriose-05	837	Glcb1-2Glcb1-2Glcb1-	0	0	0	0	0	0		0	0	0	0	0	0		0	0	0	0	0	0		0	0	0	0	0	0		0	0	0	0	0	0		0	0	0	0	0	0		0	0	0	0
peptide	Abeta1-15	850		0	0	0	0	0	0		5.5	0	0	0	0	0		0	0	0	0	0	0		0	0	0	0	0	0		0	0	0	0	0	0		0	0	0	0	0	0		0	0	0	0
peptide	Ac-APGSTAPPA-G-05	413	Ac-A-P-G-S-T-A-P-P-A-G-	0	0	0	0	0	0		0	0	0	0	0	0		0	0	0	0	0	0		0	0	0	0	0	0		0	0	0	0	0	0		0	0	0	0	0	0		0	0	0	0
peptide	Ac-APGSTAPPA-G-14	416	Ac-A-P-G-S-T-A-P-P-A-G-	0	0	0	0	0	0		0	0	0	0	0	0		0	0	0	0	0	0		0	0	0	0	0	0		0	0	0	0	0	0		0	0	0	0	0	0		0	0	0	0
peptide	Ac-GSTAP-G-05	417	Ac-G-S-T-A-P-G-	0	0	0	0	0	0		0	0	0	0	0	0		0	0	0	0	0	0		0	0	0	0	0	0		0	0	0	0	0	0		0	0	0	0	0	0		0	0	0	0
peptide	Ac-GSTAP-G-15	419	Ac-G-S-T-A-P-G-	0	0	0	0	0	0		0	0	0	0	0	0		0	0	0	0	0	0		0	0	0	0	0	0		0	0	0	0	0	0		0	0	0	0	0	0		0	0	0	0
peptide	Ac-S-S-S-G - 24	78	Ac-Ser-Ser-Ser-Gly-Hex-BSA	0	0	0	0	0	0		0	0	0	0	0	0		0	0	0	0	0	0		0	0	0	0	0	0		0	0	0	0	0	0		0	0	0	0	0	0		0	0	0	0
peptide	Ac-S-Thr-S-G - 18	196	Ac-Ser-Thr-Ser-Gly-Hex-BSA	0	0	0	0	0	0		0	0	0	0	0	0		0	0	0	0	0	0		0	0	0	0	0	0		0	0	0	0	0	0		0	0	0	0	0	0		0	0	0	0
peptide	APF peptide	631		0	0	0	0	0	0		0	0	0	0	0	0		0	0	0	0	0	0		0	0	0	0	0	0		0	0	0	0	0	0		0	0	0	0	0	0		0	0	0	0
Peptide	ATPLPVTD-BSA	724	C-terminus MUC4- ATPLPVTD-BSA	0	0	0	0	0	0		0	0	0	0	0	0		0	0	0	0	0	0		0	0	0	0	0	0		0	0	0	0	0	0		0	0	0	0	0	0		0	0	0	0
peptide	AzHex-D-T-R-NH2-07	449	BSA--hexyl-D-T-R-amide	0	0	0	0	0	0		0	0	0	0	0	0		0	0	0	0	0	0		0	0	0	0	0	0		0	0	0	0	0	0		0	0	0	0	0	0		0	0	0	0
peptide	AzHex-G-Y-A-NH2 - 04	513	BSA-AzHex-G-Y-A-amide	0	0	0	0	0	0		0	0	0	0	0	0		0	0	0	0	0	0		0	0	0	0	0	0		0	0	0	0	0	0		0	0	0	0	0	0		0	0	0	0
peptide	AzHex-G-Y-A-NH2 - 11	516	BSA-AzHex-G-Y-A-amide	0	0	0	0	0	0		0	0	0	0	0	0		0	0	0	0	0	0		0	0	0	0	0	0		0	0	0	0	0	0		0	0	0	0	0	0		0	0	0	0
peptide	AzHex-L-Y-W-NH2 - 05	514	BSA-AzHex-L-Y-W-amide	0	0	0	0	0	0		0	0	0	0	0	0		0	0	0	0	0	0		0	0	0	0	0	0		0	0	0	0	0	0		0	0	0	0	0	0		0	0	0	0
peptide	AzHex-L-Y-W-NH2 - 08	515	BSA-AzHex-L-Y-W-amide	0	0	0	0	0	0		0	0	0	0	0	0		0	0	0	0	0	0		0	0	0	0	0	0		0	0	0	0	0	0		0	0	0	0	0	0		0	0	0	0
peptide	AzHex-P-D-T-R-P-NH2-07	450	BSA--hexyl-PDTRP-amide	0	0	0	0	0	0		0	0	0	0	0	0		0	0	0	0	0	0		0	0	0	0	0	0		0	0	0	0	0	0		0	0	0	0	0	0		0	0	0	0
peptide	AzHex-S-A-P-D-T-R-P-A-P-NH2-07	451	BSA--hexyl-SAPDTRPAP-amide	0	0	0	0	0	0		0	0	0	0	0	0		0	0	0	0	0	0		0	0	0	0	0	0		0	0	0	0	0	0		0	0	0	0	0	0		0	0	0	0
peptide	AzHex-V-T-S-A-P-D-T-R-P-A-P-G-S-NH2-07	452	BSA--hexyl-VTSAPDTRPAPGS-amide	0	0	0	0	0	0		0	0	0	0	0	0		0	0	0	0	0	0		0	0	0	0	0	0		0	0	0	0	0	0		0	0	0	0	0	0		0	0	0	0
peptide	GTSSASTGHATPLPVTD	190	BSA-PEG7-Gly-Thr-Ser-Ser-Ala-Ser-Thr-Gly-His-Ala-Thr-Pro-Leu-Pro-Val-Thr-Asp	0	0	0	0	0	0		0	0	0	0	0	0		0	0	0	0	0	0		0	0	0	0	0	0		0	0	0	0	0	0		0	0	0	0	0	0		0	0	0	0
peptide	Muc1	395	BSA--hexyl-G-V-T-S-A-P-D-T-R-P-A-P-G-S-T-A-P-P-A-amide	0	0	0	0	0	0		0	0	0	0	0	0		0	0	0	0	0	0		0	0	0	0	0	0		0	0	0	0	0	0		0	0	0	0	0	0		0	0	0	0
peptide	TSSASTGHATPLPVTD	629	BSA-Mal-PEG6-TSSASTGHATPLPVTD (MUC4 TR)	0	0	0	0	0	0		109	0	0	0	0	0		0	0	0	0	0	0		0	0	0	0	0	0		0	0	0	0	0	0		335.5	0	0	0	0	0		540	0	0	0
Peptide	TSSASTGH-BSA	722	N-terminus Muc4 – TSSASTGH-BSA	0	0	0	0	0	0		0	0	0	0	0	0		0	0	0	0	0	0		0	0	0	0	0	0		0	0	0	0	0	0		0	0	0	0	0	0		0	0	0	0
peptide-core 2	Ac-S-Thr(core 2)-S-G - 12	379	Ac-Ser-(Galb1-3(GlcNAcb1-6)GalNAca)Thr-Ser-Gly-Hex-BSA	0	0	0	0	0	0		0	0	0	0	0	0		0	0	0	0	0	0		0	0	0	0	0	0		0	0	0	0	0	0		0	0	0	0	0	0		0	0	0	0
peptide-core 3	Ac-S-Thr(core 3)-S-G - 05	326	Ac-Ser-(GlcNAcb1-3GalNAca)Thr-Ser-Gly-Hex-BSA	0	0	0	0	0	0		0	0	0	0	0	0		0	0	0	0	0	0		0	0	0	0	0	0		0	0	0	0	0	0		0	0	0	0	0	0		0	0	0	0
peptide-core 3	Ac-S-Thr(core 3)-S-G - 21	338	Ac-Ser-(GlcNAcb1-3GalNAca)Thr-Ser-Gly-Hex-BSA	0	0	0	0	0	0		0	0	0	0	0	0		0	0	0	0	0	0		0	0	0	0	0	0		0	0	0	0	0	0		0	0	0	0	0	0		0	0	0	0
peptide-Core4	Ac-S-Core4(Thr)-S-G-03	470	Ac-Ser-Core4(Thr)-Ser-Gly-Hex-BSA	0	0	0	0	0	0		0	0	0	0	0	0		0	0	0	0	0	0		0	0	0	0	0	0		0	0	0	0	0	0		0	0	0	0	0	0		0	0	0	0
peptide-Core4	Ac-S-Core4(Thr)-S-G-07	433	Ac-Ser-Core4(Thr)-Ser-Gly-Hex-BSA	0	0	0	0	0	0		0	0	0	0	0	0		0	0	0	0	0	0		0	0	0	0	0	0		0	0	0	0	0	0		0	0	0	0	0	0		0	0	0	0
peptide-Core4	Ac-S-Core4(Thr)-S-G-10	435	Ac-Ser-Core4(Thr)-Ser-Gly-Hex-BSA	0	0	0	0	0	0		0	0	0	0	0	0		0	0	0	0	0	0		0	0	0	0	0	0		0	0	0	0	0	0		0	0	0	0	0	0		0	0	0	0
Peptide-core-5	Ac-Ser(core 5)-S-G-05	383	Ac-(GalNAca1-3GalNAca)Ser-Ser-Gly-Hex-BSA	0	0	0	0	0	0		0	0	0	0	0	0		0	0	0	0	0	0		0	0	0	0	0	0		0	0	0	0	0	0		0	0	0	0	0	0		0	0	0	0
Peptide-core-5	Ac-Ser(core 5)-S-G-08	384	Ac-(GalNAca1-3GalNAca)Ser-Ser-Gly-Hex-BSA	0	0	0	0	0	0		0	0	0	0	0	0		0	0	0	0	0	0		0	0	0	0	0	0		0	0	0	0	0	0		0	0	0	0	0	0		0	0	0	0
Peptide-core-5	Ac-S-Ser(core 5)-S-G-04	381	Ac-Ser-(GalNAca1-3GalNAca)Ser-Ser-Gly-Hex-BSA	0	0	0	0	0	0		0	0	0	0	0	0		0	0	0	0	0	0		0	0	0	0	0	0		0	0	0	0	0	0		0	0	0	0	0	0		0	0	0	0
Peptide-core-5	Ac-S-Ser(core 5)-S-G-18	382	Ac-Ser-(GalNAca1-3GalNAca)Ser-Ser-Gly-Hex-BSA	0	0	0	0	0	0		0	0	0	0	0	0		0	0	0	0	0	0		0	0	0	0	0	0		0	0	0	0	0	0		0	0	0	0	0	0		0	0	0	0
peptide-F1a	Ac-S-Thr(F1a)-S-G - 04	27	Ac-Ser-(Galb1-4GlcNAcb1-6GalNAca)Thr-Ser-Gly-Hex-BSA	0	0	0	0	0	0		0	0	0	0	0	0		0	0	0	0	0	0		0	0	0	0	0	0		0	0	0	0	0	0		0	0	0	0	0	0		0	0	0	0
peptide-F1a	Ac-S-Thr(F1a)-S-G - 18	341	AcSer-(Galb1-4GlcNAcb1-6GalNAca)Thr-Ser-Gly-Hex-BSA	0	0	0	0	0	0		0	0	0	0	0	0		0	0	0	0	0	0		0	0	0	0	0	0		0	0	0	0	0	0		0	0	0	0	0	0		0	0	0	0
peptide-Fuc	Ac-G-S(Fuca)-S-G-Hex-05	386	Ac-G-S(Fuca)-S-G-Hex-BSA	0	0	0	0	0	0		0	0	0	0	0	0		0	0	0	0	0	0		0	0	0	0	0	0		0	0	0	0	0	0		0	0	0	0	0	0		0	0	0	0
peptide-Fuc	Ac-G-S(Fuca)-S-G-Hex-15	387	Ac-G-S(Fuca)-S-G-Hex-BSA	0	0	0	0	0	0		0	0	0	0	0	0		0	0	0	0	0	0		0	0	0	0	0	0		0	0	0	0	0	0		0	0	0	0	0	0		0	0	0	0
peptide-Gal	Ac-S-S(Gala)-S-G - 06	626	Ac-S-S(Gal a)-S-G-Hex-OH	0	0	0	0	0	0		0	0	0	0	0	0		0	0	0	0	0	0		0	0	0	0	0	0		0	0	0	0	0	0		0	0	0	0	0	0		0	0	0	0
peptide-Gal	Ac-S-S(Gala)-S-G - 16	410	Ac-S-S(Gal a)-S-G-Hex-OH	0	0	0	0	0	0		0	0	0	0	0	0		0	0	0	0	0	0		0	0	0	0	0	0		0	0	0	0	0	0		0	0	0	0	0	0		0	0	0	0
peptide-GalNAc Tyr	Abeta1-15 GalNAc-Tyr)	852	N3-hexyl-Asp-Ala-Glu-Phe-Arg-His-Asp-Ser-Gly-(GalNAca)Tyr-Glu-Val-His-His-Gln-CONH2	0	0	0	0	0	0		0	0	0	0	0	0		0	0	0	0	0	0		0	0	0	0	0	0		0	0	0	0	0	0		0	0	0	0	0	0		0	0	0	0
peptide-GalNAc Tyr	AzHex-G-Y(GalNAc-a)-A-NH2 - 04	518	BSA-AzHex-G-Y(GalNAc-a)-A-amide	0	0	0	0	0	0		0	0	0	0	0	0		0	0	0	0	0	0		0	0	0	0	0	0		0	0	0	0	0	0		0	0	0	0	0	0		0	0	0	0
peptide-GalNAc Tyr	AzHex-G-Y(GalNAc-a)-A-NH2 - 12	560	BSA-AzHex-G-Y(GalNAc-a)-A-amide	0	0	0	0	0	0		0	0	0	0	0	0		62	0	0	0	0	0		0	0	0	0	0	0		0	0	0	0	0	0		0	0	0	0	0	0		0	0	0	0
peptide-GalNAc Tyr	AzHex-G-Y(GalNAc-b)-A-NH2 - 04	531	BSA-AzHex-G-Y(GalNAc-b)-A-amide	0	0	0	0	0	0		0	0	0	0	0	0		0	0	0	0	0	0		0	0	0	0	0	0		0	0	0	0	0	0		0	0	0	0	0	0		0	0	0	0
peptide-GalNAc Tyr	AzHex-G-Y(GalNAc-b)-A-NH2 - 12	524	BSA-AzHex-G-Y(GalNAc-b)-A-amide	0	0	0	0	0	0		0	0	0	0	0	0		0	0	0	0	0	0		0	0	0	0	0	0		0	0	0	0	0	0		0	0	0	0	0	0		0	0	0	0
peptide-GalNAc Tyr	AzHex-L-Y(GalNAc-a)-W-NH2 - 03	527	BSA-AzHex-L-Y(GalNAc-a)-W-amide	0	0	0	0	0	0		0	0	0	0	0	0		0	0	0	0	0	0		0	0	0	0	0	0		0	0	0	0	0	0		0	0	0	0	0	0		0	0	0	0
peptide-GalNAc Tyr	AzHex-L-Y(GalNAc-a)-W-NH2 - 11	520	BSA-AzHex-L-Y(GalNAc-a)-W-amide	0	0	0	0	0	0		0	0	0	0	0	0		0	0	0	0	0	0		0	0	0	0	0	0		0	0	0	0	0	0		0	0	0	0	0	0		0	0	0	0
peptide-GalNAc Tyr	AzHex-L-Y(GalNAc-b)-W-NH2 - 04	557	BSA-AzHex-L-Y(GalNAc-b)-W-amide	0	0	0	0	0	0		0	0	0	0	0	0		0	0	0	0	0	0		0	0	0	0	0	0		0	0	0	0	0	0		0	0	0	0	0	0		0	0	0	0
peptide-GalNAc Tyr	AzHex-L-Y(GalNAc-b)-W-NH2 - 08	535	BSA-AzHex-L-Y(GalNAc-b)-W-amide	0	0	0	0	0	0		0	0	0	0	0	0		0	0	0	0	0	0		0	0	0	0	0	0		0	0	0	0	0	0		0	0	0	0	0	0		0	0	0	0
peptide-Glc	Ac-A-S(Glcb)-S-G-Hex-05	392	Ac-A-S(Glcb)-S-G-Hex-BSA	0	0	0	0	0	0		0	0	0	0	0	0		0	0	0	0	0	0		0	0	0	0	0	0		0	0	0	0	0	0		0	0	0	0	0	0		0	0	0	0
peptide-Glc	Ac-A-S(Glcb)-S-G-Hex-18	393	Ac-A-S(Glcb)-S-G-Hex-BSA	0	0	0	0	0	0		0	0	0	0	0	0		0	0	0	0	0	0		0	0	0	0	0	0		0	0	0	0	0	0		0	0	0	0	0	0		0	0	0	0
peptide-GlcNAca	Ac-S-Ser(GlcNAc-a)-S-G - 07	299	Ac-Ser-(GlcNAcα)Ser-Ser-Gly-Hex-BSA	0	0	0	0	0	0		0	0	0	0	0	0		0	0	0	0	0	0		0	0	0	0	0	0		0	0	0	0	0	0		0	0	0	0	0	0		0	0	0	0
peptide-GlcNAca	Ac-S-Ser(GlcNAc-a)-S-G - 24	24	Ac-Ser-(GlcNAcα)Ser-Ser-Gly-Hex-BSA	0	0	0	0	0	0		0	0	0	0	0	0		0	0	0	0	0	0		0	0	0	0	0	0		0	0	0	0	0	0		0	0	0	0	0	0		0	0	0	0
peptide-GlcNAcb	Ac-S-Ser(GlcNAc-b)-S-G - 07	306	Ac-Ser-(GlcNAcβ)Ser-Ser-Gly-Hex-BSA	0	0	0	0	0	0		0	0	0	0	0	0		0	0	0	0	0	0		0	0	0	0	0	0		0	0	0	0	0	0		0	0	0	0	0	0		0	0	0	0
peptide-GlcNAcb	Ac-S-Ser(GlcNAc-b)-S-G - 24	237	Ac-Ser-(GlcNAcβ)Ser-Ser-Gly-Hex-BSA	0	0	0	0	0	0		0	0	0	0	0	0		0	0	0	0	0	0		0	0	0	0	0	0		0	0	0	0	0	0		0	0	0	0	0	0		0	0	0	0
peptide-Man	Ac-P-T(Mana)-A-G - 07	408	Ac-Pro-Thr(Man a)-Ala-Gly-Hex-BSA	0	0	0	0	0	0		0	0	0	0	0	0		0	0	0	0	0	0		0	0	0	0	0	0		0	0	0	0	0	0		0	0	0	0	0	0		0	0	0	0
peptide-Man	Ac-P-T(Mana)-A-G - 22	411	Ac-Pro-Thr(Man a)-Ala-Gly-Hex-BSA	0	0	0	0	0	0		0	0	0	0	0	0		0	0	0	0	0	0		0	0	0	0	0	0		0	0	0	0	0	0		0	0	0	0	0	0		0	0	0	0
peptide-Man	Ac-S-S(Mana)-S-G - 06	625	Ac-S-S(Man a)-S-G-Hex-OH	0	0	0	0	0	0		0	0	0	0	0	0		0	0	0	0	0	0		0	0	0	0	0	0		0	0	0	0	0	0		0	0	0	0	0	0		0	0	0	0
peptide-Man	Ac-S-S(Mana)-S-G - 20	409	Ac-S-S(Man a)-S-G-Hex-OH	0	0	0	0	0	0		0	0	0	0	0	0		0	0	0	0	0	0		0	0	0	0	0	0		0	0	0	0	0	0		0	0	0	0	0	0		0	0	0	0
peptide-N-GlcNAc	Ac-F-N(GlcNAcb1)-S-G-Hex-12	380	AcPhe-(GlcNAcb1)Asn-Ser-Gly-Hex-12	0	0	0	0	0	0		0	0	0	0	0	0		0	0	0	0	0	0		0	0	0	0	0	0		0	0	0	0	0	0		0	0	0	0	0	0		0	0	0	0
peptide-TF	Ac-S-TF(Ser)-S-G - 04-HSA	103	AcSer-(Galb1-3GalNAca)Thr-Ser-Gly-Hex-HSA (S-TF-S)	0	0	0	0	0	0		0	0	0	0	0	0		0	0	0	0	0	0		0	0	0	0	0	0		0	0	0	0	0	0		0	0	0	0	0	0		0	0	0	0
peptide-TF	Ac-S-TF(Ser)-S-G - 04	123	Ac-Ser-(Galb1-3GalNAca)Ser-Ser-Gly-Hex-BSA	0	0	0	0	0	0		0	0	0	0	0	0		0	0	0	0	0	0		0	0	0	0	0	0		0	0	0	0	0	0		0	0	0	0	0	0		0	0	0	0
peptide-TF	Ac-S-TF(Ser)-S-G - 16	109	Ac-Ser-(Galb1-3GalNAca)Ser-Ser-Gly-Hex-BSA	0	0	0	0	0	0		0	0	0	0	0	0		0	0	0	0	0	0		0	0	0	0	0	0		0	0	0	0	0	0		0	0	0	0	0	0		0	0	0	0
peptide-TF	Ac-S-TF(Ser)-S-G - 28	128	Ac-Ser-(Galb1-3GalNAca)Ser-Ser-Gly-Hex-BSA	0	0	0	0	0	0		0	0	0	0	0	0		0	0	0	0	0	0		0	0	0	0	0	0		0	0	0	0	0	0		0	0	0	0	0	0		0	0	0	0
peptide-TF	Ac-S-TFa(Ser)-TFa(Ser)-G-03	464	Ac-Ser-Ser(Galb1-3GalNAca-)-Ser(Galb1-3GalNAca-)-Gly-Hex	0	0	0	0	0	0		0	0	0	0	0	0		0	0	0	0	0	0		0	0	0	0	0	0		0	0	0	0	0	0		0	0	0	0	0	0		0	0	0	0
peptide-TF	Ac-S-TFa(Ser)-TFa(Ser)-G-15	430	Ac-Ser-Ser(Galb1-3GalNAca-)-Ser(Galb1-3GalNAca-)-Gly-Hex	0	0	0	0	0	0		0	0	0	0	0	0		0	0	0	0	0	0		0	0	0	0	0	0		0	0	0	0	0	0		0	0	0	0	0	0		0	0	0	0
peptide-TF	Ac-TF(Ser)-G - 04	158	Ac-(Galb1-3GalNAca)Ser-Gly-Hex-BSA	0	0	0	0	0	0		0	0	0	0	0	0		0	0	0	0	0	0		0	0	0	0	0	0		0	0	0	0	0	0		0	0	0	0	0	0		0	0	0	0
peptide-TF	Ac-TF(Ser)-G - 24	159	Ac-(Galb1-3GalNAca)Ser-Gly-Hex-BSA	0	0	0	0	0	0		0	0	0	0	0	0		0	0	0	0	0	0		0	0	0	0	0	0		0	0	0	0	0	0		0	0	0	0	0	0		0	0	0	0
peptide-TF	APF (asialo)	616		0	0	0	0	0	0		0	0	0	0	0	0		0	0	0	0	0	0		0	0	0	0	0	0		0	0	0	0	0	0		0	0	0	0	0	0		0	0	0	0
peptide-TF	GTSSAS-TF(Thr)-GHATPLPVTD	186	BSA-PEG7-Gly-Thr-Ser-Ser-Ala-Ser-(Galb1-3GalNAca)Thr-Gly-His-Ala-Thr-Pro-Leu-Pro-Val-Thr-Asp	0	0	0	0	0	0		0	0	0	0	0	0		0	0	0	0	0	0		0	0	0	0	0	0		0	0	0	0	0	0		3.5	0	0	0	0	0		0	0	0	0
peptide-TF	GTSSASTGHA-TF(Thr)-PLPVTD	188	BSA-PEG7-Gly-Thr-Ser-Ser-Ala-Ser-Thr-Gly-His-Ala-(Galb1-3GalNAca)Thr-Pro-Leu-Pro-Val-Thr-Asp	0	0	0	0	0	0		0	0	0	0	0	0		0	0	0	0	0	0		0	0	0	0	0	0		0	0	0	0	0	0		0	0	0	0	0	0		0	0	0	0
peptide-TF	GTSSA-TF(Ser)-TF(Thr)-GHATPLPVTD	189	BSA-PEG7-Gly-Thr-Ser-Ser-Ala-(Galb1-3GalNAca)Ser-(Galb1-3GalNAca)Thr-Gly-His-Ala-Thr-Pro-Leu-Pro-Val-Thr-Asp	0	0	0	0	0	0		0	0	0	0	0	0		0	0	0	0	0	0		0	0	0	0	0	0		0	0	0	0	0	0		0	0	0	0	0	0		0	0	0	0
peptide-TF	GTSSA-TF(Ser)-TGHATPLPVTD	187	BSA-PEG7-Gly-Thr-Ser-Ser-Ala-(Galb1-3GalNAca)Ser-Thr-Gly-His-Ala-Thr-Pro-Leu-Pro-Val-Thr-Asp (MUC4)	0	0	0	0	0	0		0	0	0	0	0	0		0	0	0	0	0	0		0	0	0	0	0	0		0	0	0	0	0	0		0	0	0	0	0	0		0	0	0	0
peptide-TF	TSSA(S-TF)TGHA(T-TF)PLPVTD-BSA	725	TF-5,10-MUC4- TSSA(S-TF)TGHA(T-TF)PLPVTD-BSA	0	0	0	0	0	0		14	0	0	0	0	0		0	0	0	0	0	0		0	0	0	0	0	0		0	0	0	0	0	0		58	0	0	0	0	0		60	0	0	0
peptide-TF	TSSA(S-TF)-TGH-BSA	723	TF-S5-N-terminus Muc4- TSSA(S-TF)-TGH-BSA	0	0	0	0	0	0		0	0	0	0	0	0		0	0	0	0	0	0		0	0	0	0	0	0		0	0	0	0	0	0		0	0	0	0	0	0		0	0	0	0
peptide-TF	TSSA-(TF)S-TGHATPLPVTD	632	BSA-Mal-PEG6-TSSA(Galb1-3GalNAca)STGHATPLPVTD	0	0	0	0	0	0		606	0	17.5	0	0	0		0	0	0	0	0	0		0	0	0	0	0	0		0	0	0	0	0	0		1019.5	0	65	0	0	0		2258	0	102	0
peptide-TF	TSSAS(T-TF)GHA(T-TF)PLPVTD-BSA	726	TF-6,10-MUC4- TSSAS(T-TF)GHA(T-TF)PLPVTD-BSA	0	0	0	0	0	0		80	0	0	0	0	0		0	0	0	0	0	0		0	0	0	0	0	0		0	0	0	0	0	0		197	0	0	0	0	0		303	0	0	0
peptide-TF	TSSASTGHA(T-TF)PLPVTD-BSA	727	TF-10-MUC4- TSSASTGHA(T-TF)PLPVTD-BSA	0	0	0	0	0	0		0	0	0	0	0	0		0	0	0	0	0	0		0	0	0	0	0	0		0	0	0	0	0	0		0	0	0	0	0	0		0	0	0	0
peptide-Tn	Ac-APGS-Tn(Thr)-APPA-G-03	415	Ac-A-P-G-S-Tn(Thr)-A-P-P-A-G-	0	0	0	0	0	0		0	0	0	0	0	0		0	0	0	0	0	0		0	0	0	0	0	0		0	0	0	0	0	0		0	0	0	0	0	0		0	0	0	0
peptide-Tn	Ac-APGS-Tn(Thr)-APPA-G-11	414	Ac-A-P-G-S-Tn(Thr)-A-P-P-A-G-	0	0	0	0	0	0		0	0	0	0	0	0		0	0	0	0	0	0		0	0	0	0	0	0		0	0	0	0	0	0		0	0	0	0	0	0		0	0	0	0
peptide-Tn	Ac-A-Tn(Thr)-S-G - 05	147	Ac-Ala-(GalNAca)Thr-Ser-Gly-Hex-BSA (muc4)	0	0	0	0	0	0		0	0	0	0	0	0		0	0	0	0	0	0		0	0	0	0	0	0		0	0	0	0	0	0		0	0	0	0	0	0		0	0	0	0
peptide-Tn	Ac-A-Tn(Thr)-S-G - 08	148	Ac-Ala-(GalNAca)Thr-Ser-Gly-Hex-BSA (muc4)	0	0	0	0	0	0		0	0	0	0	0	0		0	0	0	0	0	0		0	0	0	0	0	0		0	0	0	0	0	0		0	0	0	0	0	0		0	0	0	0
peptide-Tn	Ac-A-Tn(Thr)-S-G - 23	149	Ac-Ala-(GalNAca)Thr-Ser-Gly-Hex-BSA (muc4)	0	0	0	0	0	0		0	0	0	0	0	0		0	0	0	0	0	0		0	0	0	0	0	0		0	0	0	0	0	0		0	0	0	0	0	0		0	0	0	0
peptide-Tn	Ac-G-S-T(Tna)A-P-G-Hex-06	390	Ac-G-S-T(GalNAca)A-P-G-Hex-BSA	0	0	0	0	0	0		0	0	0	0	0	0		0	0	0	0	0	0		0	0	0	0	0	0		0	0	0	0	0	0		0	0	0	0	0	0		0	0	0	0
peptide-Tn	Ac-G-S-T(Tna)A-P-G-Hex-19	391	Ac-G-S-T(GalNAca)A-P-G-Hex-BSA	0	0	0	0	0	0		0	0	0	0	0	0		0	0	0	0	0	0		0	0	0	0	0	0		0	0	0	0	0	0		0	0	0	0	0	0		0	0	0	0
peptide-Tn	Ac-G-V-Tn(Thr)-S-A-G - 04	184	Ac-Gly-Val-(GalNAca)Thr-Ser-Ala-Gly-Hex-BSA (muc1)	0	0	0	0	0	0		0	0	0	0	0	0		0	0	0	0	0	0		0	0	0	0	0	0		0	0	0	0	0	0		0	0	0	0	0	0		0	0	0	0
peptide-Tn	Ac-G-V-Tn(Thr)-S-A-G - 21	185	Ac-Gly-Val-(GalNAca)Thr-Ser-Ala-Gly-Hex-BSA (muc1)	0	0	0	0	0	0		0	0	0	0	0	0		0	0	0	0	0	0		0	0	0	0	0	0		0	0	0	0	0	0		0	0	0	0	0	0		0	0	0	0
peptide-Tn	Ac-P-Tn(Thr)-T-G - 05	171	Ac-Pro-(GalNAca)Thr-Thr-Gly-Hex-BSA (muc2)	0	0	0	0	0	0		0	0	0	0	0	0		0	0	0	0	0	0		0	0	0	0	0	0		0	0	0	0	0	0		0	0	0	0	0	0		0	0	0	0
peptide-Tn	Ac-P-Tn(Thr)-T-G - 08	172	Ac-Pro-(GalNAca)Thr-Thr-Gly-Hex-BSA (muc2)	0	0	0	0	0	0		0	0	0	0	0	0		0	0	0	0	0	0		0	0	0	0	0	0		0	0	0	0	0	0		0	0	0	0	0	0		0	0	0	0
peptide-Tn	Ac-P-Tn(Thr)-T-G - 22	173	Ac-Pro-(GalNAca)Thr-Thr-Gly-Hex-BSA (muc2)	0	0	0	0	0	0		0	0	0	0	0	0		0	0	0	0	0	0		0	0	0	0	0	0		0	0	0	0	0	0		0	0	0	0	0	0		0	0	0	0
peptide-Tn	Ac-S-Tn(Thr)-A-G - 04	163	Ac-Ser-(GalNAca)Thr-Ala-Gly-Hex-BSA (muc1)	0	0	0	0	0	0		0	0	0	0	0	0		0	0	0	0	0	0		0	0	0	0	0	0		0	0	0	0	0	0		0	0	0	0	0	0		0	0	0	0
peptide-Tn	Ac-S-Tn(Thr)-A-G - 08	142	Ac-Ser-(GalNAca)Thr-Ala-Gly-Hex-BSA (muc1)	0	0	0	0	0	0		0	0	0	0	0	0		0	0	0	0	0	0		0	0	0	0	0	0		0	0	0	0	0	0		0	0	0	0	0	0		0	0	0	0
peptide-Tn	Ac-S-Tn(Thr)-A-G - 22	143	Ac-Ser-(GalNAca)Thr-Ala-Gly-Hex-BSA (muc1)	0	0	0	0	0	0		0	0	0	0	0	0		0	0	0	0	0	0		0	0	0	0	0	0		0	0	0	0	0	0		0	0	0	0	0	0		0	0	0	0
peptide-Tn	Ac-S-Tn(Thr)-G-G - 03	161	Ac-Ser-(GalNAca)Thr-Gly-Gly-Hex-BSA (muc4)	0	0	0	0	0	0		0	0	0	0	0	0		0	0	0	0	0	0		0	0	0	0	0	0		0	0	0	0	0	0		0	0	0	0	0	0		0	0	0	0
peptide-Tn	Ac-S-Tn(Thr)-G-G - 07	151	Ac-Ser-(GalNAca)Thr-Gly-Gly-Hex-BSA (muc4)	0	0	0	0	0	0		0	0	0	0	0	0		0	0	0	0	0	0		0	0	0	0	0	0		0	0	0	0	0	0		0	0	0	0	0	0		0	0	0	0
peptide-Tn	Ac-S-Tn(Thr)-G-G - 19	152	Ac-Ser-(GalNAca)Thr-Gly-Gly-Hex-BSA (muc4)	0	0	0	0	0	0		0	0	0	0	0	0		0	0	0	0	0	0		0	0	0	0	0	0		0	0	0	0	0	0		0	0	0	0	0	0		0	0	0	0
peptide-Tn	Ac-S-Tn(Thr)-S-G - 04	122	Ac-Ser-(GalNAca)Thr-Ser-Gly-Hex-BSA	0	0	0	0	0	0		0	0	0	0	0	0		0	0	0	0	0	0		0	0	0	0	0	0		0	0	0	0	0	0		0	0	0	0	0	0		0	0	0	0
peptide-Tn	Ac-S-Tn(Thr)-S-G HSA-04	157	Ac-Ser-(GalNAca)Thr-Ser-Gly-Hex-HSA	0	0	0	0	0	0		0	0	0	0	0	0		0	0	0	0	0	0		0	0	0	0	0	0		0	0	0	0	0	0		0	0	0	0	0	0		0	0	0	0
peptide-Tn	Ac-S-Tn(Thr)-S-G HSA-23	156	Ac-Ser-(GalNAca)Thr-Ser-Gly-Hex-HSA	0	0	0	0	0	0		0	0	0	0	0	0		0	0	0	0	0	0		0	0	0	0	0	0		0	0	0	0	0	0		0	0	0	0	0	0		0	0	0	0
peptide-Tn	Ac-S-Tn(Thr)-Tn(Thr)-G - 05	177	Ac-Ser-(GalNAca)Thr-(GalNAca)Thr-Gly-Hex-BSA (muc2)	0	0	0	0	0	0		0	0	0	0	0	0		0	0	0	0	0	0		0	0	0	0	0	0		0	0	0	0	0	0		0	0	0	0	0	0		0	0	0	0
peptide-Tn	Ac-S-Tn(Thr)-Tn(Thr)-G - 09	178	Ac-Ser-(GalNAca)Thr-(GalNAca)Thr-Gly-Hex-BSA (muc2)	0	0	0	0	0	0		0	0	0	0	0	0		0	0	0	0	0	0		0	0	0	0	0	0		0	0	0	0	0	0		0	0	0	0	0	0		0	0	0	0
peptide-Tn	Ac-S-Tn(Thr)-Tn(Thr)-G - 22	179	Ac-Ser-(GalNAca)Thr-(GalNAca)Thr-Gly-Hex-BSA (muc2)	0	0	0	0	0	0		0	0	0	0	0	0		0	0	0	0	0	0		0	0	0	0	0	0		0	0	0	0	0	0		0	0	0	0	0	0		0	0	0	0
peptide-Tn	Ac-S-Tn(Thr)-V-G - 04	182	Ac-Ser-(GalNAca)Thr-Val-Gly-Hex-BSA	0	0	0	0	0	0		0	0	0	0	0	0		0	0	0	0	0	0		0	0	0	0	0	0		0	0	0	0	0	0		0	0	0	0	0	0		0	0	0	0
peptide-Tn	Ac-S-Tn(Thr)-V-G - 22	183	Ac-Ser-(GalNAca)Thr-Val-Gly-Hex-BSA	0	0	0	0	0	0		0	0	0	0	0	0		0	0	0	0	0	0		0	0	0	0	0	0		0	0	0	0	0	0		0	0	0	0	0	0		0	0	0	0
peptide-Tn	Ac-Tn(Thr)-G - 21	16	Ac(GalNAca)Thr-Gly-Hex-BSA	0	0	0	0	0	0		0	0	0	0	0	0		0	0	0	0	0	0		0	0	0	0	0	0		0	0	0	0	0	0		0	0	0	0	0	0		0	0	0	0
peptide-Tn	Ac-Tn(Thr)-Tn(Thr)-Tn(Thr)-G - 05	174	Ac-(GalNAca)Thr-(GalNAca)Thr-(GalNAca)Thr-Gly-Hex-BSA (muc2)	0	0	0	0	0	0		0	0	0	0	0	0		0	0	0	0	0	0		0	0	0	0	0	0		0	0	0	0	0	0		0	0	0	0	0	0		0	0	0	0
peptide-Tn	Ac-Tn(Thr)-Tn(Thr)-Tn(Thr)-G - 08	175	Ac-(GalNAca)Thr-(GalNAca)Thr-(GalNAca)Thr-Gly-Hex-BSA (muc2)	0	0	0	0	0	0		0	0	0	0	0	0		0	0	0	0	0	0		0	0	0	0	0	0		0	0	0	0	0	0		0	0	0	0	0	0		0	0	0	0
peptide-Tn	Ac-Tn(Thr)-Tn(Thr)-Tn(Thr)-G - 20	176	Ac-(GalNAca)Thr-(GalNAca)Thr-(GalNAca)Thr-Gly-Hex-BSA (muc2)	0	0	0	0	0	0		0	0	0	0	0	0		0	0	0	0	0	0		0	0	0	0	0	0		0	0	0	0	0	0		0	0	0	0	0	0		0	0	0	0
peptide-Tn	Ac-T-Tn(Thr)-P-G - 04	160	Ac-Thr-(GalNAca)Thr-Pro-Gly-Hex-BSA (muc2,6,7)	0	0	0	0	0	0		0	0	0	0	0	0		0	0	0	0	0	0		0	0	0	0	0	0		0	0	0	0	0	0		0	0	0	0	0	0		0	0	0	0
peptide-Tn	Ac-T-Tn(Thr)-P-G - 08	154	Ac-Thr-(GalNAca)Thr-Pro-Gly-Hex-BSA (muc2,6,7)	0	0	0	0	0	0		0	0	0	0	0	0		0	0	0	0	0	0		0	0	0	0	0	0		0	0	0	0	0	0		0	0	0	0	0	0		0	0	0	0
peptide-Tn	Ac-T-Tn(Thr)-P-G - 21	155	Ac-Thr-(GalNAca)Thr-Pro-Gly-Hex-BSA (muc2,6,7)	0	0	0	0	0	0		0	0	0	0	0	0		0	0	0	0	0	0		0	0	0	0	0	0		0	0	0	0	0	0		0	0	0	0	0	0		0	0	0	0
peptide-Tn	Ac-V-Tn(Thr)-S-G - 04	162	Ac-Val-(GalNAca)Thr-Ser-Gly-Hex-BSA (muc1)	0	0	0	0	0	0		0	0	0	0	0	0		0	0	0	0	0	0		0	0	0	0	0	0		0	0	0	0	0	0		0	0	0	0	0	0		0	0	0	0
peptide-Tn	Ac-V-Tn(Thr)-S-G - 08	145	Ac-Val-(GalNAca)Thr-Ser-Gly-Hex-BSA (muc1)	0	0	0	0	0	0		0	0	0	0	0	0		0	0	0	0	0	0		0	0	0	0	0	0		0	0	0	0	0	0		0	0	0	0	0	0		0	0	0	0
peptide-Tn	Ac-V-Tn(Thr)-S-G - 19	146	Ac-Val-(GalNAca)Thr-Ser-Gly-Hex-BSA (muc1)	0	0	0	0	0	0		0	0	0	0	0	0		0	0	0	0	0	0		0	0	0	0	0	0		0	0	0	0	0	0		0	0	0	0	0	0		0	0	0	0
peptide-Tn	AzHex-D-Tn(Thr)-R-NH2-06	438	BSA--hexyl-D-T(GalNAc-a)-R-amide	0	0	0	0	0	0		0	0	0	0	0	0		0	0	0	0	0	0		0	0	0	0	0	0		0	0	0	0	0	0		0	0	0	0	0	0		0	0	0	0
peptide-Tn	AzHex-PD-Tn(Thr)-RP-NH2-07	440	BSA--hexyl-PD-T(GalNAc-a)-RP-amide	0	0	0	0	0	0		0	0	0	0	0	0		0	0	0	0	0	0		0	0	0	0	0	0		0	0	0	0	0	0		0	0	0	0	0	0		0	0	0	0
peptide-Tn	AzHex-SAPD-Tn(Thr)-RPAP-NH2-07	442	BSA--hexyl-SAPD-T(GalNAc-a)-RPAP-amide	0	0	0	0	0	0		0	0	0	0	0	0		0	0	0	0	0	0		0	0	0	0	0	0		0	0	0	0	0	0		0	0	0	0	0	0		0	0	0	0
peptide-Tn	AzHex-VTSAPD-Tn(Thr)-RPAPGS-NH2-06	444	BSA--hexyl-VTSAPD-T(GalNAc-a)-RPAPGS-amide	0	0	0	0	0	0		0	0	0	0	0	0		0	0	0	0	0	0		0	0	0	0	0	0		0	0	0	0	0	0		0	0	0	0	0	0		0	0	0	0
peptide-Tn	Muc1-Tn15	397	BSA--hexyl-G-V-T-S-A-P-D-T-R-P-A-P-G-S-T(GalNAc-a)-A-P-P-A-amide	0	0	0	0	0	0		0	0	0	0	0	0		0	0	0	0	0	0		0	0	0	0	0	0		0	0	0	0	0	0		0	0	0	0	0	0		0	0	0	0
peptide-Tn	Muc1-Tn8	396	BSA--hexyl-G-V-T-S-A-P-D-T(GalNAc-a)-R-P-A-P-G-S-T-A-P-P-A-amide	0	0	0	0	0	0		0	0	0	0	0	0		0	0	0	0	0	0		0	0	0	0	0	0		0	0	0	0	0	0		0	0	0	0	0	0		0	0	0	0
peptide-Tn-Ser	Ac-S-Tn(Ser)-S-G - 04	120	AcSer-(GalNAca)Ser-Ser-Gly-Hex-BSA	0	0	0	0	0	0		0	0	0	0	0	0		0	0	0	0	0	0		0	0	0	0	0	0		0	0	0	0	0	0		0	0	0	0	0	0		0	0	0	0
peptide-Tn-Ser	Ac-S-Tn(Ser)-S-G - 22	79	Ac-Ser-(GalNAca)Ser-Ser-Gly-Hex-BSA	0	0	0	0	0	0		0	0	0	0	0	0		0	0	0	0	0	0		0	0	0	0	0	0		0	0	0	0	0	0		0	0	0	0	0	0		0	0	0	0
peptide-Tn-Ser	Ac-S-Tn(Ser)-S-G - 33	126	Ac-Ser-(GalNAca)Ser-Ser-Gly-Hex-BSA	0	0	0	0	0	0		0	0	0	0	0	0		0	0	0	0	0	0		0	0	0	0	0	0		0	0	0	0	0	0		0	0	0	0	0	0		0	0	0	0
peptide-Tn-Ser	Ac-S-Tn(Ser)-V-G-03	429	Ac-Ser-Ser(GalNAca)-V-G-	0	0	0	0	0	0		0	0	0	0	0	0		0	0	0	0	0	0		0	0	0	0	0	0		0	0	0	0	0	0		0	0	0	0	0	0		0	0	0	0
peptide-Tn-Ser	Ac-S-Tn(Ser)-V-G-13	499	Ac-Ser-Ser(GalNAca)-V-G-	0	0	0	0	0	0		0	0	0	0	0	0		0	0	0	0	0	0		0	0	0	0	0	0		0	0	0	0	0	0		0	0	0	0	0	0		0	0	0	0
peptide-Tn-Ser	Ac-Tn(Ser)Tn(Ser)Tn(Ser)-G - 03	121	Ac-(GalNAca)Ser-(GalNAca)Ser-(GalNAca)Ser-Gly-Hex-BSA	0	0	0	0	0	0		0	0	0	0	0	0		0	0	0	0	0	0		0	0	0	0	0	0		0	0	0	0	0	0		0	0	0	0	0	0		0	0	0	0
peptide-Tn-Ser	Ac-Tn(Ser)Tn(Ser)Tn(Ser)-G - 11	74	Ac-(GalNAca)Ser-(GalNAca)Ser-(GalNAca)Ser-Gly-Hex-BSA	0	0	0	0	0	0		0	0	0	0	0	0		0	0	0	0	0	0		0	0	0	0	0	0		0	0	0	0	0	0		0	0	0	0	0	0		0	0	0	0
peptide-Tn-Ser	AzHex-S-Tn(Ser)-V-G-HexNH2-06	421	BSA-AzHex-S-Tn(Ser)-V-G-HexNH2	0	0	0	0	0	0		0	0	0	0	0	0		0	0	0	0	0	0		0	0	0	0	0	0		0	0	0	0	0	0		0	0	0	0	0	0		0	0	0	0
peptide-Tn-Ser	AzHex-S-Tn(Ser)-V-G-HexNH2-16	427	BSA-AzHex-S-Tn(Ser)-V-G-HexNH2	0	0	0	0	0	0		0	0	0	0	0	0		0	0	0	0	0	0		0	0	0	0	0	0		0	0	0	0	0	0		0	0	0	0	0	0		0	0	0	0
peptide-Tn-Ser	AzHex-S-Tn(Ser)-V-G-HexOH-06	423	BSA-AzHex-S-Tn(Ser)-V-G-HexOH	0	0	0	0	0	0		0	0	0	0	0	0		0	0	0	0	0	0		0	0	0	0	0	0		0	0	0	0	0	0		0	0	0	0	0	0		0	0	0	0
peptide-Tn-Ser	AzHex-S-Tn(Ser)-V-G-HexOH-15	425	BSA-AzHex-S-Tn(Ser)-V-G-HexOH			#DIV/0!	#DIV/0!	#DIV/0!	#DIV/0!		0	0			0	0		0	0			0	0		0	0	#DIV/0!	#DIV/0!	0	0		0	0	#DIV/0!	#DIV/0!	0	0		0	0	#DIV/0!	#DIV/0!	0	0		0	22	#DIV/0!	#DIV/0!
peptide-Tn-Ser	R-Tn(Ser)-Tn-hydroxyethylamide - 36	283	BSA-linker-Tn(Ser)-hydroxyethylamide	0	0	0	0	0	0		0	0	0	0	0	0		0	0	0	0	0	0		0	0	0	0	0	0		0	0	0	0	0	0		0	0	0	0	0	0		0	0	0	0
peptide-Xyl	Ac-G-S(Xylb)-G-G-Hex-04	388	Ac-Gly-Ser(Xylb)-Gly-Gly-Hex-BSA	0	0	0	0	0	0		0	0	0	0	0	0		0	0	0	0	0	0		0	0	0	0	0	0		0	0	0	0	0	0		0	0	0	0	0	0		0	0	0	0
peptide-Xyl	Ac-G-S(Xylb)-G-G-Hex-21	389	Ac-Gly-Ser(Xylb)-Gly-Gly-Hex-BSA	0	0	0	0	0	0		0	0	0	0	0	0		0	0	0	0	0	0		0	0	0	0	0	0		0	0	0	0	0	0		0	0	0	0	0	0		0	0	0	0
y-glycoprotein	AGE60	352	Advanced glycation endproducts day 60	0	0	0	0	0	0		0	0	0	0	0	0		0	0	0	0	0	0		0	0	0	0	0	0		0	0	0	0	0	0		0	0	0	0	0	0		0	0	0	0
y-glycoprotein	alpha 1 acid glycoprotein (asialo)	591	Asialo-alpha 1-Acid Glycoprotein, Asialo-Oroscomucoid, Human, from 75/54 treated with trifluoracetic acid	0	0	0	0	0	0		0	0	0	0	0	0		0	0	0	0	0	0		0	0	0	0	0	0		0	0	0	0	0	0		0	0	0	0	0	0		0	0	0	0
y-glycoprotein	alpha 1 acid glycoprotein (isosep)	589	Alpha-1-Acid Glycoprotein, Oroscomucoid, from Human serum	0	0	0	0	0	0		0	0	0	0	0	0		0	0	0	0	0	0		0	0	0	0	0	0		0	0	0	0	0	0		0	0	0	0	0	0		0	0	0	0
y-glycoprotein	Alpha-1-acid glycoprotein	353	alpha1 Acid Glycoprotein-purified from human serum (Sigma G9985)	0	0	0	0	0	0		0	0	0	0	0	0		0	0	0	0	0	0		0	0	0	0	0	0		0	0	0	0	0	0		0	0	0	0	0	0		0	0	0	0
y-glycoprotein	Alpha-fetoprotein	354	alpha fetoprotein (AFP)-human, from cell culture	0	0	0	0	0	0		0	0	0	0	0	0		0	0	0	0	0	0		0	0	0	0	0	0		0	0	0	0	0	0		0	0	0	0	0	0		0	0	0	0
y-glycoprotein	BSM	355	Bovine submaxillary mucin (Sigma M3895; STn, STF, S-GlcNAcb1-3, ~20% of Sia is acetylated at 7,8, or 9)	0	0	0	0	0	0		0	0	0	0	0	0		0	0	0	0	0	0		0	0	0	0	0	0		0	0	0	0	0	0		0	0	0	0	0	0		0	0	0	0
y-glycoprotein	BSM (asialo)	358	Asialo-Bovine submaxillary mucin (aBSM, Tn, TF, GlcNAcb1-3GalNAc)	0	0	0	0	0	0		0	0	0	0	0	0		0	0	0	0	0	0		0	0	0	0	0	0		0	0	0	0	0	0		0	0	0	0	0	0		0	0	0	0
y-glycoprotein	BSM (deacetylated)	357	Deacetylated-Bovine submaxillary mucin	0	0	0	0	0	0		0	0	0	0	0	0		0	0	0	0	0	0		0	0	0	0	0	0		0	0	0	0	0	0		0	0	0	0	0	0		0	0	0	0
y-glycoprotein	BSM (ox)	356	periodate oxidized bovine submaxillary mucin	0	0	0	0	0	0		0	0	0	0	0	0		0	0	0	0	0	0		0	0	0	0	0	0		0	0	0	0	0	0		0	0	0	0	0	0		0	0	0	0
y-glycoprotein	CEA	359	carcinoembryonic antigen isolated from human metastatic liver	0	0	0	0	0	0		0	0	0	0	0	0		0	0	0	0	0	0		0	0	0	0	0	0		0	0	0	0	0	0		0	0	0	0	0	0		0	0	0	0
y-glycoprotein	FABP	360	Fatty Acid Binding Protein (recombinant from E. coli)	0	0	0	0	0	0		0	0	0	0	0	0		0	0	0	0	0	0		0	0	0	0	0	0		0	0	0	0	0	0		0	0	0	0	0	0		0	0	0	0
y-glycoprotein	FABP-3	378	Fatty Acid Binding Protein (Heart type)	0	0	0	0	0	0		0	0	0	0	0	0		0	0	0	0	0	0		0	0	0	0	0	0		0	0	0	0	0	0		0	0	0	0	0	0		0	0	0	0
y-glycoprotein	fetuin	361	fetuin from calf serum (Sigma #F2379; most abundant glycans are Neu5Ac2-3LacNAc, Neu5Ac2-6LacNAc, SiaLeC, STF)	0	0	0	0	0	0		0	0	0	0	0	0		0	0	0	0	0	0		0	0	0	0	0	0		0	0	0	0	0	0		0	0	0	0	0	0		0	0	0	0
y-glycoprotein	fetuin (asialo)	362	asialofetuin from calf serum- type I (Sigma A4781; Galb1-4GlcNAc, Galb1-3GlcNAc, Galb1-3GalNAc; mostly NA2 and NA3)	0	0	0	0	0	0		0	0	0	0	0	0		0	0	0	0	0	0		0	0	0	0	0	0		0	0	0	0	0	0		0	0	0	0	0	0		0	0	0	0
y-glycoprotein	fetuin (human)	412	a2-HS-glycoprotein (aka human fetuin)	0	0	0	0	0	0		0	0	0	0	0	0		0	0	0	0	0	0		0	0	0	0	0	0		0	0	0	0	0	0		0	0	0	0	0	0		0	0	0	0
y-glycoprotein	Fetuin (ox)	365	periodate oxidized fetuin	0	0	0	0	0	0		0	0	0	0	0	0		0	0	0	0	0	0		0	0	0	0	0	0		0	0	0	0	0	0		0	0	0	0	0	0		0	0	0	0
y-glycoprotein	glycophorin (asialo)	366	asialo-glycophorin A (aGn)	0	0	0	0	0	0		0	0	0	0	0	0		0	0	0	0	0	0		0	0	0	0	0	0		0	0	0	0	0	0		0	0	0	0	0	0		0	0	0	0
y-glycoprotein	Glycophorin A	367	Glycophorin A (Gn; Sigma G5017)	0	0	0	0	0	0		0	0	0	0	0	0		0	0	0	0	0	0		0	0	0	0	0	0		0	0	0	0	0	0		0	0	0	0	0	0		0	0	0	0
y-glycoprotein	gp120	370	gp120 from HIV; expressed in HEK293T cells;	0	0	0	0	0	0		0	0	0	0	0	0		0	0	0	0	0	0		0	0	0	0	0	0		0	0	0	0	0	0		0	0	0	0	0	0		0	0	0	0
y-glycoprotein	gp120 Clade B	790	gp120 from HIV BAL-120; expressed in HEK293T cells;	0	0	0	0	0	0		0	0	0	0	0	0		0	0	0	0	0	0		0	0	0	0	0	0		0	0	0	0	0	0		0	0	0	0	0	0		0	0	0	0
y-glycoprotein	hsp90	368	human Heat Shock Protein 90; isolated from HeLa cells; mixture of alpha and beta. UniProt ID: P07900 (HSP90α), P08238 (HSP90β)	0	0	0	0	0	0		0	0	0	0	0	0		0	0	0	0	0	0		0	0	0	0	0	0		0	0	0	0	0	0		0	0	0	0	0	0		0	0	0	0
y-glycoprotein	KLH	369	Keyhole limpet hemocyanin (Sigma H7017)	0	0	0	0	0	0		0	0	0	0	0	0		0	0	0	0	0	0		0	0	0	0	0	0		0	0	0	0	0	0		0	0	0	0	0	0		0	0	0	0
y-glycoprotein	MUC5AC-commercial	864	sigma pig gastric mucin	0	0	0	0	0	0		0	0	0	0	0	0		0	0	0	0	0	0		0	0	0	0	0	0		0	0	0	0	0	0		0	0	0	0	0	0		0	0	0	0
y-glycoprotein	MUC5AC-isolated	865	Muc5Ac Native	0	0	0	0	0	0		0	0	0	0	0	0		0	0	0	0	0	0		0	0	0	0	0	0		0	0	0	0	0	0		0	0	0	0	33	0		0	0	0	0
y-glycoprotein	OSM	385	Ovine submaxillary mucin (94% STn, 4% TF, 2% Fuca1-2Galb1-3GalNAc)	0	0	0	0	0	0		0	0	0	0	0	0		0	0	0	0	0	0		0	0	0	0	0	0		0	0	0	0	0	0		0	0	0	0	0	0		0	0	0	0
y-glycoprotein	OSM (asialo)	372	asialo-Ovine submaxillary mucin	0	0	0	0	0	0		0	0	0	0	0	0		0	0	0	0	0	0		0	0	0	0	0	0		0	0	0	0	0	0		0	0	0	0	0	0		0	0	0	0
y-glycoprotein	OSM (ox)	371	periodate oxidized ovine submaxillary mucin	0	0	0	0	0	0		0	0	0	0	0	0		0	0	0	0	0	0		0	0	0	0	0	0		0	0	0	0	0	0		0	0	0	0	0	0		0	0	0	0
y-glycoprotein	ovalbumin	374	ovalbumin (Sigma A5503; 56% Man5+Man6)	0	0	0	0	0	0		0	0	0	0	0	0		0	0	0	0	0	0		0	0	0	0	0	0		0	0	0	0	0	0		0	0	0	0	0	0		0	0	0	0
y-glycoprotein	Ovalbumin (ox)	375	periodate oxidized ovalbumin	0	0	0	0	0	0		0	0	0	0	0	0		0	0	0	0	0	0		0	0	0	0	0	0		0	0	0	0	0	0		0	0	0	0	0	0		0	0	0	0
y-glycoprotein	PSA	376	Prostate Specific Antigen (PSA); human seminal fluid	0	0	0	0	0	0		0	0	0	0	0	0		0	0	0	0	0	0		0	0	0	0	0	0		0	0	0	0	0	0		0	0	0	0	0	0		0	0	0	0
y-glycoprotein	PSM A neg	364	porcine submaxillary mucin (A-)	0	0	0	0	0	0		0	0	0	0	0	0		0	0	0	0	0	0		0	0	0	0	0	0		0	0	0	0	0	0		0	0	0	0	0	0		0	0	0	0
y-glycoprotein	PSM A pos	363	porcine submaxillary mucin (A+)	0	0	0	0	0	0		0	0	0	0	0	0		0	0	0	0	0	0		0	0	0	0	0	0		0	0	0	0	0	0		0	0	0	0	0	0		0	0	0	0
y-glycoprotein	SARS-CoV2 Nucleocapsid	866		0	0	0	0	0	0		0	0	0	0	0	0		17.5	0	0	0	0	0		32.5	0	0	0	0	0		0	0	0	0	0	0		0	0	0	0	0	0		0	0	0	0
y-glycoprotein	SARS-CoV2 Spike S1 (Full Length)	868		0	0	0	0	0	0		0	0	0	0	0	0		0	0	0	0	0	0		0	0	0	0	0	0		0	0	0	0	0	0		0	0	0	0	0	0		0	0	0	0
y-glycoprotein	SARS-CoV2 Spike S1 (RBD)	867		0	0	0	0	0	0		0	0	0	0	0	0		0	0	0	0	0	0		0	0	0	0	0	0		0	0	0	0	0	0		0	0	0	0	0	0		0	0	0	0
y-glycoprotein	SARS-CoV2 Spike S2 (Full Length)	869		0	0	0	0	0	0		0	0	0	0	0	0		0	0	0	0	0	0		0	0	0	0	0	0		0	0	0	0	0	0		0	0	0	0	0	0		0	0	0	0
y-glycoprotein	Tgl	377	Thyroglobulin -human	0	0	0	0	0	0		0	0	0	0	0	0		0	0	0	0	0	0		0	0	0	0	0	0		0	0	0	0	0	0		0	0	0	0	0	0		0	0	0	0
y-other	DNP-BSA	481	dinitrophenylated lysines on BSA	0	0	0	0	0	0		0	0	0	0	0	0		0	0	0	0	0	0		0	0	0	0	0	0		0	0	0	0	0	0		0	0	0	0	0	0		0	0	0	0
y-other	dsDNA	401	double stranded calf thymus DNA	0	3.5	0	0	0	0		0	0	0	0	0	0		0	0	0	0	0	0		0	0	0	0	0	0		0	0	0	0	0	0		0	0	0	0	0	0		0	0	0	0
y-protein	CRM197	682	ecoCRM197 from ______	0	0	0	0	0	0		0	0	0	0	0	0		0	0	0	0	0	0		0	0	0	0	0	0		0	0	0	0	0	0		0	0	0	0	0	0		0	0	0	0
y-protein	EGFR	784	EGFR Protein, Human, Recombinant (His Tag)	0	0	0	0	0	0		47	0	0	0	0	0		104	0	0	0	0	0		248	0	0	0	0	0		149.5	0	0	0	0	0		179	0	0	0	0	0		112.5	0	0	0
y-protein	Her2	787	Her2 / ERBB2 Protein, Human, Recombinant (His Tag)	0	0	0	0	0	0		0	0	0	0	0	0		0	0	0	0	0	0		3.5	0	0	0	0	0		3.5	0	0	0	0	0		10.5	0	0	0	0	0		0	0	0	0
y-protein	PD-L1	793	Human PD-L1/B7-H1 Protein, His Tag	0	0	0	0	0	0		0	0	0	0	0	0		0	0	0	0	0	0		0	0	0	0	0	0		0	0	0	0	0	0		0	0	0	0	0	0		0	0	0	0
z-control	Alexa Fluoro 647	1	Alexa Fluoro 647-BSA (25 ug/ml +100ug/mL BSA, 125 ug/ml total)	382	1458.5	487.5	720	403.5	1113.5		347	1634	491.5	854	381.5	1678.5		325	1799.5	385.5	1520.5	281	1792.5		447.5	392	467.5	458.5	429	715.5		339	999.5	372.5	1017	370.5	1052		407.5	932.5	412.5	1153	387	1285		404	1229	422	1190
z-control	Alexa Fluoro 647 end	808	Alexa Fluoro 647-BSA (25 ug/ml +100ug/mL BSA, 125 ug/ml total)	306.5	2893	273.5	2991.5	310.5	2516.5		350.5	2708.5	423.5	2184	350.5	2822		354	2787	478.5	2126.5	503.5	1910		310.5	2688.5	285	2740	255.5	2904.5		273.5	2939.5	266	1895	497	1968		332	2578	354	2163.5	270	2951		368.5	2591	394.5	2404
z-control	BCN-BSA	848		0	0	0	0	0	0		0	0	0	0	0	0		0	0	0	0	0	0		0	0	0	0	0	0		0	0	0	0	0	0		0	0	0	0	0	0		0	0	0	0
z-control	Biotin-BSA	634	Biotin-BSA	0	0	0	0	0	0		0	0	0	0	0	0		0	0	0	0	0	0		0	0	0	0	0	0		0	0	0	0	0	0		0	0	0	0	0	0		0	0	0	0
z-control	BSA	2	Bovine serum albumin	0	0	0	0	0	0		0	0	0	0	0	0		0	0	0	0	0	0		0	0	0	0	0	0		0	0	0	0	0	0		0	0	0	0	0	0		0	0	0	0
z-control	BSA - C5 (Alkyne) - 10	245	DF-168B-175-1 C5-alkyne-BSA	0	0	0	0	0	0		0	0	0	0	0	0		0	0	0	0	0	0		0	0	0	0	0	0		0	0	0	0	0	0		0	0	0	0	0	0		0	0	0	0
z-control	BSA - C5 (Alkyne) - 23	332	DF-168C-16-B5 C5-alkyne-BSA	0	0	0	0	0	0		0	0	0	0	0	0		0	0	0	0	0	0		0	0	0	0	0	0		0	0	0	0	0	0		0	0	0	0	0	0		0	0	0	0
z-control	BSA (ozonyzed)	670	bovine serum albumin treated with ozone	0	0	0	0	0	0		0	0	0	0	0	0		0	0	0	0	0	0		0	0	0	0	0	0		0	0	0	0	0	0		0	0	0	0	0	0		0	0	0	0
z-control	BSA Blank 6	870		0	0	0	0	0	0		0	0	0	0	0	0		0	0	0	0	0	0		0	0	0	0	0	0		0	0	0	0	0	0		0	0	0	0	0	0		0	0	0	0
z-control	Cy3	873	Cy3-BSA undoped	8570	0	8475	0	7669.5	0		8732.5	0	8499	0	7360.5	0		8304	0	9858.5	0	10230	0		8062.5	0	8740	0	7880	0		8161	0	10010	0	9308.5	0		7947	0	8238	0	6660.5	0		7598	0	8760	0
z-control	Cy3	872	Cy3-BSA undoped	8947	0	8204.5	0	7510.5	0		7976.5	0	8365.5	0	6945.5	0		8071.5	0	9398.5	0	9442	0		7868.5	0	8238	0	7771.5	0		8035	0	9449	0	8113	0		7397	0	8111.5	0	7009.5	0		8355	0	7876	0
z-control	Cy3	4	Cy3-BSA undoped	7189	0	6916.5	0	6242	0		7187	0	5842	0	6341	0		7059	0	7627.5	0	7373.5	0		7088.5	0	5794.5	0	7258.5	0		6783	0	7126.5	0	7192.5	0		7724	0	6196.5	0	7362.5	0		8055	0	6388.5	0
z-control	Cy3	871	Cy3-BSA undoped	7311	0	6370.5	0	6778	0		7505	0	6754	0	7434	0		7400.5	0	7629	0	8462.5	0		7394	0	6569	0	7669.5	0		7289.5	0	6580.5	0	7812	0		7232.5	0	7000.5	0	8139	0		7987.5	0	7862.5	0
z-control	DBCO-BSA	846		0	0	0	0	0	0		0	0	0	0	0	0		0	0	0	0	0	0		0	0	0	0	0	0		0	0	0	0	0	0		0	0	0	0	0	0		0	0	0	0
z-control	HSA	29	Human serum albumin (isolated from serum)	0	0	0	0	0	0		0	0	0	0	0	0		0	0	0	0	0	0		0	0	0	0	0	0		0	0	0	0	0	0		0	0	0	0	0	0		0	0	0	0
z-control	HSA (ozonyzed)	689	human serum albumin treated with ozone	0	0	0	0	0	0		0	0	0	0	0	0		0	0	0	0	0	0		0	0	0	0	0	0		0	0	0	0	0	0		0	0	0	0	0	0		0	0	0	0
z-control	HSA (recomb)	93	human serum albumin (recombinant)	0	0	0	0	0	0		0	0	0	0	0	0		0	0	0	0	0	0		0	0	0	0	0	0		0	0	0	0	0	0		0	0	0	0	0	0		0	0	0	0
z-control	human IgA	399	use 50ug/mL + 75ug/mL BSA	0	0	0	0	0	0		0	0	0	0	0	0		0	0	0	0	0	0		0	0	0	0	0	0		0	0	0	0	0	0		0	0	0	0	0	0		0	0	0	0
z-control	human IgG	400	use 50ug/mL + 75ug/mL BSA	0	0	0	0	0	0		0	0	0	0	0	0		0	0	0	0	0	0		0	0	0	0	0	0		0	0	0	0	0	0		0	0	0	0	0	0		7	0	0	0
z-control	Human IgG1	624	used 50ug/mL + 75 ug/mL BSA; next time up to 100ug/mL + 25 BSA	0	0	0	0	0	0		0	0	0	0	0	0		0	0	0	0	0	0		0	0	0	0	0	0		0	0	0	0	0	0		0	0	0	0	0	0		0	0	0	0
z-control	Human IgG2	630	used 50ug/mL + 75 ug/mL BSA; next time up to 100ug/mL + 25 BSA	0	0	0	0	0	0		0	0	0	0	0	0		0	0	0	0	0	0		0	0	0	0	0	0		0	0	0	0	0	0		0	0	0	0	0	0		0	0	0	0
z-control	Human IgG3	633	used 50ug/mL + 75 ug/mL BSA; next time up to 100ug/mL + 25 BSA	0	0	0	0	0	0		0	0	0	0	0	0		0	0	0	0	0	0		0	0	0	0	0	0		0	0	0	0	0	0		0	0	0	0	0	0		0	0	0	0
z-control	Human IgG4	627	use 50ug/mL + 75 ug/mL BSA	0	0	0	0	0	0		0	0	0	0	0	0		0	0	0	0	0	0		0	0	0	0	0	0		0	0	0	0	0	0		0	0	0	0	0	0		0	0	0	0
z-control	human IgM	398	use 50ug/mL + 75ug/mL BSA;	0	2255	0	1494	0	1663.5		0	1576	0	1684.5	0	1777.5		0	1706.5	0	2148.5	0	1421		0	1275.5	0	1555.5	0	1268		0	1207	0	1660	0	1438		0	1555.5	0	1441.5	0	1436		0	1675	0	1671
z-control	mouse IgG	404	use 50ug/mL + 75ug/mL BSA	0	0	0	0	0	0		0	0	0	0	0	0		0	0	0	0	0	0		0	0	0	0	0	0		0	0	0	0	0	0		0	0	0	0	0	0		0	0	0	0
z-control	mouse IgM	403	use 50ug/mL + 75ug/mL BSA; monoclonal IgM purified from hybridoma	0	522	0	406	0	486.5		0	453	0	430.5	0	501		0	589	0	490	0	427		0	411.5	0	360	0	439.5		0	406	0	386	0	484.5		0	462.5	0	388	0	438		0	525.5	0	432
z-control	No Data (BSA for carry over)	405	Bovine serum albumin	69	0	36	0	25	0		3.5	0	39.5	0	16	0		10.5	0	58	0	14	0		0	0	32.5	0	0	0		0	0	25	0	21	0		3.5	0	17.5	0	3.5	0		7	0	21	0
z-control	No Data (BSA for carry over)	636		0	0	0	0	0	0		0	0	0	0	0	0		0	0	0	0	0	0		0	0	0	0	0	0		0	0	0	0	0	0		0	0	0	0	0	0		0	0	0	0
z-control	No Data (BSA for carry over)	407		0	0	0	0	0	0		0	0	0	0	0	0		0	0	0	0	0	0		0	0	0	0	0	0		0	0	0	0	0	0		0	0	0	0	0	0		0	0	0	0
z-control	No Data (BSA for carry over)	7	BSA	0	0	0	0	0	0		0	0	0	0	0	0		0	0	0	0	0	0		0	0	0	0	0	0		0	0	0	0	0	0		0	0	0	0	0	0		0	0	0	0
z-control	No Data (BSA for carry over)	373		0	0	0	0	0	0		0	0	0	0	0	0		0	0	0	0	0	0		0	0	0	0	0	0		0	0	0	0	0	0		0	0	0	0	0	0		0	0	0	0
z-control	No Data (BSA for carry over)	406		0	0	0	0	0	0		0	0	0	0	0	0		0	0	0	0	0	0		0	0	0	0	0	0		0	0	0	0	0	0		0	0	0	0	0	0		0	0	0	0
z-control	No Data (BSA for carry over)	637		0	0	0	0	0	0		0	0	0	0	0	0		0	0	0	0	0	0		0	0	0	0	0	0		0	0	0	0	0	0		0	0	0	0	0	0		0	0	0	0
z-control	No Data (BSA for carry over)	685		0	0	0	0	0	0		0	0	0	0	0	0		0	0	0	0	0	0		0	0	0	0	0	0		0	0	0	0	0	0		0	0	0	0	0	0		0	0	0	0
z-control	No Data (BSA for carry over)	811	BSA	0	0	0	0	0	0		0	0	0	0	0	0		0	0	0	0	0	0		0	0	0	0	0	0		0	0	0	0	0	0		0	0	0	0	0	0		0	0	0	0
z-control	PEG-linker - 06	191	OH-(CH2)2-NH-Gly-CO-PEG7-NH-(CO)Hept-SH-Mal-Cychex-CO-BSA	0	0	0	0	0	0		0	0	0	0	0	0		0	0	0	0	0	0		0	0	0	0	0	0		0	0	0	0	0	0		25	0	0	0	0	0		0	0	0	0
z-control	rabbit IgG	402	use 50ug/mL + 75ug/mL BSA	14986.5	0	10748.5	0	11991.5	0		15651.5	0	14615.5	0	14558.5	0		14100	0	13725	0	12969	0		13029	0	10476	0	12764	0		12084.5	0	11772.5	0	14728.5	0		14039.5	0	11929.5	0	13254	0		13044	0	12991	0
z-control	Triazole linker from Xuefei - 43	260	BSA-linker-triazole from Xuefei	0	0	0	0	0	0		0	0	0	0	0	0		0	0	0	0	0	0		0	0	0	0	0	0		0	0	0	0	0	0		3539.5	0	270	0	0	0		0	0	0	0
z-control	Triazole-(PEG)3	832	Triazole-(PEG)3-BSA (~ 30 triazole units)	0	0	0	0	0	0		0	0	0	0	0	0		0	0	0	0	0	0		0	0	0	0	0	0		0	0	0	0	0	0		0	0	0	0	0	0		0	0	0	0
z-control	XH Cys linker	776	Cys-S-CH2CONHCH2CH2CONH-BSA	0	0	0	0	0	0		0	0	0	0	0	0		0	0	0	0	0	0		0	0	0	0	0	0		0	0	0	0	0	0		0	0	0	0	0	0		0	0	0	0
[truncated: 2 more columns]

## Sheet: Figure 7D
			mQb-PNAG0	mQb-PNAG0	mQb-PNAG10	mQb-PNAG10	mQb-PNAG26	mQb-PNAG26	Pre-immune
		PNAG 0 (00000)	21625	27672	37331	35105	4998	7575	0
		PNAG 1 (00001)	21401	23243	36141	34822	7595	9948	0
		PNAG 2 (00010)	15904	19418	29301	33961	9934	8319	0
		PNAG 4 (00100)	6962	8616	13479	12132	4293	3978	0
		PNAG 8 (01000)	20748	24247	42264	42003	29872	22730	0
		PNAG 16 (10000)	16094	20538	30647	22480	31842	20306	0
		PNAG 3 (00011)	7441	8223	17920	14316	4337	3847	0
		PNAG 5 (00101)	15933	17444	31517	30642	11863	6796	0
		PNAG 6 (00110)	14537	15529	23460	23839	19471	7810	0
		PNAG 9 (01001)	13472	15367	33923	31399	23400	13381	0
		PNAG 10 (01010)	17883	21371	40472	38601	24824	19273	0
		PNAG 12 (01100)	8571	11456	26996	25826	15241	9945	0
		PNAG 17 (10001)	14148	18831	29772	21443	31203	18664	0
		PNAG 18 (10010)	3408	5020	7044	6347	11754	6696	0
		PNAG 20 (10100)	6268	9020	20915	24215	23677	12006	0
		PNAG 24 (11000)	9576	14510	29769	12709	27307	17413	0
		PNAG 7 (00111)	8885	11116	16553	18615	6149	4833	0
		PNAG 11 (01011)	8912	9653	29925	25151	14996	10029	0
		PNAG 13 (01101)	10791	13883	34034	28205	26252	14102	0
		PNAG 14 (01110)	13647	17549	33798	32511	26768	16814	0
		PNAG 19 (10011)	5545	7469	13038	6975	20480	9075	0
		PNAG 21 (10101)	2933	6590	14901	16227	12543	7697	0
		PNAG 22 (10110)	2794	5899	7927	8518	19366	8528	0
		PNAG 25 (11001)	8141	13326	32450	16317	33462	19092	0
		PNAG 26 (11010)	6409	11105	32084	25430	30760	18180	0
		PNAG 28 (11100)	4110	7383	23136	9954	29323	18277	0
		PNAG 15 (01111)	7233	8658	21594	20644	13941	8559	0
		PNAG 23 (10111)	1016	2107	3861	3609	6964	3249	0
		PNAG 27 (11011)	2394	5082	23262	8623	25906	14662	0
		PNAG 29 (11101)	310	1805	18730	4702	25132	12391	0
		PNAG 30 (11110)	541	1155	7641	4216	27201	13678	0
		PNAG 31 (11111)	559	1345	7381	10078	27428	16321	0

## Sheet: Figure 8A
				mQ carrier only			mQ-PNAG0			mQ-PNAG10			mQ-PNAG26			5GlcNH2-TT			Normal Human Sera
				Mean	+Error	-Error	Mean	+Error	-Error	Mean	+Error	-Error	Mean	+Error	-Error	Mean	+Error	-Error	Mean	+Error	-Error
			C1q titer	0	0	0	398	5911	240	3981	2328	1469	5012	34799	2500	200	595	100	0	0	0

## Sheet: Figure 8B
			log(fold of serum dilution)	mQ-PNAG0			mQ-PNAG10			mQ-PNAG26			Pre-immune
			1.95424	88.228	92.689	80.7931	97.1499	92.689	91.202	98.6369	94.176	100.124	-6.93928	9.4176	1.98265
			2.43136	83.767	86.741	80.7931	86.741	101.611	89.715	79.3061	97.1499	86.741	-15.8612	-0.991326	-26.2701
			2.90849	73.3581	67.4102	64.4362	85.254	82.2801	94.176	68.8971	94.176	88.228	3.46964	-17.3482	-20.3222
			3.38561	9.4176	19.8265	13.8786	67.4102	58.4882	42.1313	55.5142	37.6704	64.4362	-35.1921	9.4176	-9.91326
			3.86273	-6.93928	7.93061	-26.2701	-2.47831	3.46964	7.93061	31.7224	3.46964	-2.47831	-20.3222	4.95663	-0.991326

[truncated: 11 more sheets: Figure 9A, Figure 9B, Figure 10A, Figure 10B, Figure 10C, Figure 10D, Supplementary Figure 4, Supplementary Figure 6A, Supplementary Figure 6B, Supplementary Figure 7, Supplementary Figure 8]
